# Supplementary material for: Gene-environment interaction in molar-incisor hypomineralization
Source: PLoS One. 2021 Jan 6;16(1):e0241898. doi: 10.1371/journal.pone.0241898 (PMC7787379; doi:10.1371/journal.pone.0241898)
Supplement: S1 File — (XLSX) [file pone.0241898.s001.xlsx]

## Sheet: PED
ID	Subject ID	Father	Mother	Sex (M=1)	MIH (=2)	rs2073487		rs2013162		rs17015215		rs861019		rs642961		rs2902345		rs2166975		rs1523305		rs930655
1	2	0	0	1	1	C	T	A	C	0	0	A	G	G	G	C	T	G	G	C	T	G	G
2	4	0	0	1	1	C	C	A	A	C	C	A	A	G	G	C	C	A	G	T	T	A	G
3	5	0	0	2	1	T	T	C	C	C	C	A	G	A	G	0	0	G	G	C	C	G	G
4	6	0	0	2	1	C	T	A	C	C	T	A	G	G	G	C	C	0	0	T	T	A	A
5	7	0	0	1	2	C	T	A	C	0	0	A	G	G	G	T	T	G	G	C	C	G	G
6	8	0	0	1	1	T	T	C	C	0	0	G	G	G	G	0	0	G	G	C	T	G	G
7	9	0	0	2	1	T	T	C	C	0	0	G	G	G	G	T	T	A	G	C	T	A	G
8	10	0	0	2	2	T	T	C	C	C	C	A	G	A	G	T	T	G	G	C	C	G	G
9	11	0	0	2	1	C	C	A	A	0	0	A	A	G	G	C	C	A	G	T	T	0	0
10	12	0	0	2	1	C	T	A	C	C	T	A	G	G	G	C	C	G	G	T	T	G	G
11	14	0	0	1	1	T	T	C	C	C	C	G	G	G	G	C	C	A	G	T	T	A	G
12	15	0	0	2	1	C	T	A	C	C	T	A	A	A	A	T	T	G	G	C	C	G	G
13	16	0	0	2	2	C	T	A	C	0	0	A	G	G	G	C	T	G	G	C	T	G	G
14	17	0	0	2	2	T	T	C	C	0	0	A	G	A	G	C	T	G	G	C	T	G	G
15	18	0	0	1	1	C	T	A	C	C	T	A	A	A	A	C	T	A	G	C	C	A	G
16	19	0	0	2	1	C	T	A	C	C	C	A	G	G	G	C	T	G	G	C	T	G	G
17	23	0	0	2	1	C	T	A	C	C	C	A	A	A	G	C	T	A	G	C	T	A	G
18	24	0	0	2	2	C	T	A	C	C	C	A	A	A	G	C	C	G	G	T	T	G	G
19	26	0	0	2	1	C	T	A	C	C	C	A	G	G	G	C	T	G	G	C	T	G	G
20	27	0	0	2	1	C	T	A	C	C	C	A	A	A	G	C	C	G	G	T	T	G	G
21	29	0	0	1	2	C	T	A	C	C	C	A	A	A	G	C	C	G	G	T	T	G	G
22	30	0	0	2	1	T	T	C	C	C	C	A	A	A	A	C	T	G	G	C	T	G	G
23	32	0	0	1	2	C	T	A	C	C	C	A	G	G	G	C	T	A	G	C	T	G	G
24	34	0	0	1	1	T	T	C	C	C	C	G	G	G	G	C	C	A	G	T	T	A	G
25	36	0	0	1	1	C	T	A	C	C	C	A	G	G	G	C	C	A	A	T	T	A	A
26	37	0	0	2	1	C	T	A	C	C	C	0	0	G	G	T	T	G	G	C	C	G	G
27	38	0	0	2	2	C	T	A	A	C	C	A	G	G	G	C	T	A	G	C	T	A	A
28	39	0	0	2	1	T	T	0	0	0	0	0	0	0	0	0	0	0	0	0	0	0	0
29	40	0	0	2	1	T	T	C	C	C	C	G	G	G	G	C	C	A	G	T	T	A	G
30	41	0	0	2	1	T	T	C	C	C	C	A	G	A	G	C	C	A	G	T	T	A	G
31	44	0	0	1	1	T	T	C	C	C	C	G	G	G	G	C	T	A	G	C	T	A	G
32	46	0	0	2	1	0	0	A	C	C	T	A	A	0	0	C	C	A	A	0	0	G	G
33	50	0	0	1	1	C	T	A	C	0	0	A	G	G	G	C	C	A	A	T	T	A	A
34	55	0	0	2	2	C	T	A	C	C	C	A	G	G	G	C	T	A	G	C	T	A	G
35	54	0	0	2	1	C	T	A	C	0	0	A	G	G	G	T	T	G	G	C	C	G	G
36	56	0	0	2	2	C	T	A	C	C	C	A	G	G	G	C	C	A	G	T	T	A	G
37	71	0	0	2	1	T	T	C	C	C	C	A	G	A	G	C	C	A	A	T	T	A	A
38	72	0	0	2	1	C	T	A	C	C	C	A	G	G	G	C	T	A	G	C	T	A	G
39	73	0	0	2	1	C	T	A	C	C	C	A	G	G	G	C	T	A	G	C	C	A	A
40	74	0	0	1	1	C	T	A	C	C	C	A	G	G	G	C	T	G	G	C	C	G	G
41	75	0	0	2	1	C	T	A	C	0	0	A	G	G	G	T	T	G	G	C	C	G	G
42	76	0	0	1	2	T	T	C	C	C	C	A	A	A	A	T	T	G	G	C	C	G	G
43	79	0	0	1	1	C	T	A	C	C	C	A	G	G	G	C	T	A	G	0	0	G	G
44	80	0	0	1	2	C	T	A	C	C	C	A	G	G	G	C	T	A	G	C	T	A	G
45	81	0	0	1	1	C	T	A	C	C	C	A	A	A	G	C	T	G	G	C	T	G	G
46	82	0	0	1	1	C	T	A	C	C	C	A	G	G	G	C	T	G	G	C	T	G	G
47	83	0	0	2	1	C	T	0	0	C	T	G	G	G	G	0	0	A	G	T	T	A	A
48	84	0	0	1	1	C	T	A	C	0	0	A	G	G	G	C	T	A	G	C	T	A	G
49	85	0	0	2	1	T	T	C	C	C	C	A	G	A	G	C	C	G	G	T	T	G	G
50	86	0	0	1	2	T	T	C	C	C	C	A	A	G	G	C	C	A	G	T	T	A	G
51	87	0	0	1	1	C	T	A	C	C	C	A	A	A	G	C	C	A	A	T	T	A	A
52	88	0	0	1	2	T	T	C	C	C	C	G	G	G	G	T	T	G	G	C	C	G	G
53	89	0	0	2	1	T	T	C	C	C	C	G	G	G	G	C	C	G	G	C	T	G	G
54	90	0	0	2	1	C	T	A	C	C	C	A	G	G	G	C	T	G	G	C	T	G	G
55	91	0	0	2	2	C	T	A	C	C	C	A	G	G	G	C	C	A	G	T	T	A	G
56	92	0	0	2	1	C	T	A	C	C	C	A	G	G	G	C	T	G	G	C	T	G	G
57	93	0	0	2	1	C	T	A	C	C	C	A	A	A	G	C	C	A	G	T	T	A	G
58	94	0	0	1	1	C	T	A	C	C	T	A	G	G	G	C	T	G	G	C	C	G	G
59	95	0	0	1	1	T	T	C	C	C	C	A	G	A	G	T	T	G	G	C	C	G	G
60	96	0	0	2	2	C	T	A	C	C	C	A	A	A	G	C	C	A	G	T	T	A	G
61	97	0	0	1	1	C	T	A	C	C	C	A	G	G	G	T	T	G	G	C	C	G	G
62	98	0	0	1	1	C	C	A	A	C	C	A	A	G	G	T	T	G	G	C	C	G	G
63	99	0	0	1	1	T	T	C	C	C	C	G	G	G	G	T	T	G	G	C	C	G	G
64	116	0	0	1	2	T	T	C	C	C	C	G	G	G	G	C	C	A	G	C	T	A	G
65	134	0	0	1	1	C	T	A	C	0	0	0	0	G	G	C	C	A	A	T	T	A	A
66	137	0	0	1	2	C	C	A	A	C	T	A	A	G	G	C	T	G	G	C	T	G	G
67	143	0	0	2	2	T	T	C	C	C	C	A	G	G	G	T	T	G	G	C	C	G	G
68	150	0	0	2	1	T	T	C	C	C	C	G	G	G	G	T	T	G	G	0	0	G	G
69	151	0	0	1	1	T	T	C	C	C	C	A	A	A	A	C	T	A	G	C	T	A	G
70	152	0	0	2	1	C	C	A	A	C	C	A	A	G	G	T	T	G	G	C	C	G	G
71	153	0	0	2	2	C	T	A	C	C	T	A	G	G	G	0	0	G	G	C	T	G	G
72	154	0	0	2	1	T	T	C	C	C	C	G	G	G	G	C	C	G	G	T	T	G	G
73	155	0	0	2	1	C	C	A	A	C	T	A	A	G	G	C	T	G	G	C	T	G	G
74	157	0	0	1	2	C	T	A	C	C	C	A	G	G	G	C	T	G	G	C	T	G	G
75	158	0	0	1	1	C	C	A	A	T	T	A	A	G	G	C	C	A	G	T	T	A	G
76	159	0	0	1	1	C	C	A	A	C	C	A	A	G	G	T	T	G	G	C	C	G	G
77	160	0	0	2	1	C	C	A	A	C	T	A	A	G	G	T	T	G	G	C	C	G	G
78	161	0	0	1	1	C	C	A	A	C	C	A	A	G	G	T	T	G	G	C	C	G	G
79	162	0	0	1	1	C	T	A	C	0	0	A	A	A	G	C	T	G	G	C	T	G	G
80	163	0	0	1	1	C	T	A	C	0	0	A	G	G	G	C	T	G	G	C	T	G	G
81	164	0	0	2	1	C	T	A	C	C	T	A	G	G	G	C	C	A	G	T	T	A	G
82	165	0	0	1	2	C	C	A	A	C	T	A	A	G	G	C	C	A	G	T	T	A	G
83	166	0	0	2	1	C	C	A	A	C	T	A	A	G	G	T	T	G	G	C	C	G	G
84	167	0	0	2	1	T	T	C	C	C	C	A	G	A	G	C	C	A	G	T	T	A	G
85	168	0	0	2	2	C	T	A	C	C	C	A	G	G	G	C	C	A	G	T	T	A	G
86	169	0	0	1	1	C	C	A	A	C	C	A	A	G	G	T	T	G	G	C	T	G	G
87	170	0	0	2	2	C	T	A	C	C	T	A	A	A	G	C	T	G	G	C	T	G	G
88	172	0	0	1	1	C	T	A	C	C	T	A	G	G	G	C	T	G	G	C	C	G	G
89	173	0	0	1	1	C	T	A	C	C	C	A	G	A	G	C	T	G	G	C	C	G	G
90	174	0	0	1	1	C	T	A	C	C	T	A	G	G	G	T	T	A	G	0	0	A	G
91	175	0	0	2	1	T	T	C	C	C	C	G	G	G	G	C	T	A	G	C	T	G	G
92	177	0	0	2	2	T	T	C	C	C	C	A	G	A	G	C	T	G	G	C	T	G	G
93	178	0	0	2	1	C	C	A	A	T	T	A	A	G	G	C	C	G	G	T	T	G	G
94	179	0	0	2	1	C	T	A	C	C	C	A	G	G	G	T	T	G	G	C	C	G	G
95	181	0	0	2	1	T	T	C	C	C	C	A	G	G	G	C	T	G	G	C	T	G	G
96	182	0	0	2	1	C	T	A	C	0	0	A	G	G	G	C	C	A	G	C	T	0	0
97	183	0	0	1	1	C	T	A	C	C	C	A	G	G	G	C	T	G	G	C	T	G	G
98	184	0	0	1	2	C	C	A	A	C	C	A	A	G	G	C	T	G	G	C	T	G	G
99	185	0	0	2	2	C	T	A	C	C	C	A	G	G	G	C	T	G	G	C	T	G	G
100	187	0	0	2	1	C	T	A	C	C	C	A	G	G	G	T	T	G	G	C	C	G	G
101	188	0	0	1	1	T	T	C	C	C	C	G	G	G	G	T	T	G	G	C	C	G	G
102	189	0	0	1	1	C	T	A	C	C	C	A	A	A	G	C	C	A	A	T	T	A	A
103	190	0	0	1	1	T	T	C	C	C	C	A	G	A	G	T	T	G	G	C	C	G	G
104	191	0	0	2	1	C	T	A	C	C	C	A	G	G	G	T	T	G	G	C	C	G	G
105	192	0	0	2	1	0	0	A	C	C	C	A	A	A	G	T	T	G	G	C	C	G	G
106	193	0	0	1	2	C	T	A	C	C	C	A	G	G	G	C	T	G	G	C	T	G	G
107	194	0	0	2	1	T	T	C	C	C	C	A	G	A	G	C	T	G	G	C	T	G	G
108	195	0	0	2	1	C	C	A	C	C	C	A	A	G	G	C	T	G	G	0	0	G	G
109	196	0	0	2	1	C	T	A	C	C	C	A	G	G	G	C	T	G	G	C	T	G	G
110	197	0	0	1	1	C	C	A	A	C	C	A	A	G	G	T	T	G	G	C	C	G	G
111	199	0	0	2	1	T	T	0	0	0	0	0	0	A	G	0	0	0	0	C	T	0	0
112	200	0	0	1	1	T	T	C	C	C	C	A	G	A	G	T	T	G	G	C	C	G	G
113	201	0	0	2	1	C	C	A	A	C	T	A	A	G	G	C	C	G	G	C	T	G	G
114	202	0	0	2	1	T	T	C	C	C	C	G	G	G	G	C	C	G	G	T	T	G	G
115	204	0	0	1	2	C	T	A	C	C	T	A	G	G	G	C	C	G	G	C	T	G	G
116	206	0	0	1	2	C	C	A	A	C	T	A	A	G	G	C	C	A	G	T	T	A	G
117	207	0	0	2	2	C	T	A	C	C	C	A	G	G	G	C	C	A	G	T	T	A	G
118	210	0	0	2	2	T	T	C	C	C	C	G	G	G	G	C	T	A	G	C	T	A	G
119	213	0	0	2	1	C	C	A	A	C	C	A	A	G	G	C	C	A	G	0	0	A	G
120	215	0	0	1	1	C	C	A	A	C	C	A	A	G	G	C	C	G	G	T	T	G	G
121	216	0	0	1	2	C	T	A	C	C	T	A	A	A	G	C	T	A	G	C	T	A	G
122	218	0	0	1	2	C	T	A	C	C	C	A	A	A	G	C	C	A	G	C	T	A	G
123	223	0	0	1	2	C	C	A	A	C	T	A	A	G	G	C	T	G	G	0	0	G	G
124	227	0	0	1	2	C	C	A	A	C	C	A	A	G	G	C	C	A	G	C	T	A	G
125	234	0	0	2	1	C	T	A	C	C	C	A	G	G	G	C	T	G	G	C	T	G	G
126	238	0	0	1	1	C	T	A	C	C	C	A	G	0	0	C	C	G	G	T	T	G	G
127	239	0	0	2	1	T	T	C	C	C	C	A	G	A	G	C	T	G	G	C	T	G	G
128	242	0	0	2	1	C	C	A	A	C	C	A	A	G	G	C	C	A	G	T	T	A	G
129	249	0	0	1	1	C	T	C	C	C	C	G	G	G	G	C	T	G	G	C	T	G	G
130	250	0	0	1	1	T	T	C	C	C	C	A	G	A	G	C	C	A	G	T	T	G	G
131	251	0	0	1	1	0	0	0	0	C	C	A	A	0	0	0	0	0	0	0	0	0	0
132	252	0	0	1	1	T	T	C	C	C	C	G	G	G	G	C	C	G	G	T	T	G	G
133	253	0	0	1	1	0	0	C	C	C	C	G	G	G	G	T	T	G	G	C	T	G	G
134	254	0	0	1	2	T	T	C	C	C	C	G	G	G	G	C	T	G	G	C	C	G	G
135	255	0	0	2	1	T	T	C	C	C	C	A	G	A	G	C	C	A	A	C	T	A	A
136	256	0	0	1	1	T	T	C	C	C	C	A	A	A	A	C	C	A	G	T	T	A	G
137	257	0	0	2	2	C	T	A	C	C	C	A	G	G	G	C	T	A	G	C	T	A	G
138	258	0	0	2	1	C	T	A	C	C	C	A	G	G	G	C	T	G	G	C	T	G	G
139	259	0	0	1	1	C	T	A	C	C	T	A	A	A	G	C	T	A	G	C	T	A	G
140	260	0	0	1	1	C	T	A	C	C	C	A	G	G	G	C	T	A	G	C	T	A	G
141	262	0	0	2	1	T	T	C	C	C	C	G	G	G	G	C	C	G	G	T	T	G	G
142	263	0	0	2	1	C	T	A	C	C	C	A	G	G	G	C	T	G	G	C	T	G	G
143	264	0	0	2	2	0	0	A	C	C	C	A	G	G	G	0	0	G	G	C	T	G	G
144	265	0	0	2	1	C	T	A	C	C	C	A	G	G	G	C	C	A	G	T	T	G	G
145	266	0	0	2	1	C	T	A	C	C	C	A	G	G	G	T	T	G	G	C	C	G	G
146	267	0	0	2	1	C	T	A	C	C	T	A	G	G	G	C	C	A	G	T	T	0	0
147	268	0	0	2	1	C	T	A	C	C	C	A	A	A	G	C	T	G	G	C	T	G	G
148	269	0	0	2	1	C	C	A	A	C	C	A	A	G	G	C	C	A	G	T	T	A	G
149	270	0	0	1	1	C	C	A	A	T	T	A	A	G	G	C	C	G	G	T	T	G	G
150	283	0	0	2	2	C	T	A	C	C	C	A	A	A	G	C	T	G	G	C	T	G	G
151	304	0	0	1	1	T	T	C	C	C	C	G	G	G	G	C	T	G	G	C	T	G	G
152	305	0	0	1	1	C	T	A	C	C	C	A	G	G	G	C	T	G	G	C	T	G	G
153	306	0	0	2	1	T	T	C	C	C	C	A	G	A	G	T	T	G	G	C	T	G	G
154	307	0	0	2	1	C	C	A	A	C	C	A	A	G	G	T	T	G	G	C	C	G	G
155	308	0	0	2	1	C	T	A	C	C	C	A	G	G	G	C	C	A	G	C	T	A	G
156	309	0	0	1	1	T	T	C	C	C	C	A	G	A	G	C	T	G	G	C	T	G	G
157	310	0	0	2	2	C	C	A	A	C	T	A	A	G	G	C	T	A	G	C	T	A	G
158	311	0	0	2	1	C	T	A	C	C	C	A	A	A	G	C	T	A	G	C	T	A	G
159	312	0	0	2	1	C	C	A	A	C	T	A	A	G	G	C	T	A	G	C	T	A	G
160	313	0	0	2	1	T	T	C	C	C	C	A	G	G	G	C	T	G	G	C	T	G	G
161	314	0	0	2	1	C	T	A	C	C	T	A	A	A	G	C	T	A	G	C	T	A	G
162	315	0	0	1	1	T	T	C	C	C	C	G	G	G	G	C	T	G	G	C	T	G	G
163	316	0	0	2	1	T	T	C	C	C	C	A	G	A	G	C	T	A	G	C	C	A	G
164	317	0	0	1	1	C	C	A	A	C	C	A	A	G	G	T	T	G	G	C	C	G	G
165	318	0	0	1	1	C	T	A	C	C	C	A	G	G	G	0	0	A	A	T	T	A	A
166	319	0	0	2	1	C	T	A	C	C	C	A	G	G	G	C	C	A	A	T	T	A	A
167	320	0	0	1	1	T	T	C	C	C	C	A	A	G	G	C	T	G	G	C	T	G	G
168	321	0	0	1	1	T	T	C	C	C	C	G	G	G	G	T	T	G	G	C	T	G	G
169	322	0	0	2	1	C	C	A	A	C	T	A	A	G	G	T	T	G	G	C	C	G	G
170	323	0	0	1	1	T	T	C	C	C	C	G	G	G	G	C	C	A	G	T	T	A	G
171	325	0	0	2	1	T	T	C	C	C	C	G	G	G	G	C	T	G	G	C	T	G	G
172	326	0	0	2	1	C	T	A	C	C	C	A	A	A	G	C	T	G	G	C	C	G	G
173	327	0	0	2	1	C	T	A	C	C	C	A	G	G	G	C	T	A	G	C	T	A	G
174	328	0	0	1	1	C	T	A	C	C	C	A	A	G	G	C	C	A	G	T	T	A	G
175	329	0	0	2	2	T	T	C	C	C	C	A	G	A	G	C	C	G	G	C	T	G	G
176	330	0	0	1	1	T	T	C	C	C	C	G	G	G	G	C	T	G	G	C	T	G	G
177	331	0	0	2	1	C	T	A	C	C	C	A	G	G	G	C	C	0	0	T	T	A	A
178	332	0	0	1	1	T	T	C	C	C	C	0	0	A	G	0	0	G	G	T	T	G	G
179	333	0	0	1	2	C	C	A	A	C	T	A	A	G	G	C	T	G	G	C	T	G	G
180	334	0	0	1	1	C	C	A	A	C	T	A	A	G	G	C	T	G	G	C	T	G	G
181	336	0	0	2	1	C	C	A	A	T	T	A	A	G	G	C	C	A	A	T	T	A	G
182	337	0	0	2	1	T	T	C	C	C	C	G	G	G	G	C	C	A	A	T	T	A	A
183	338	0	0	1	1	C	T	A	A	C	T	A	A	G	G	0	0	0	0	C	T	G	G
184	339	0	0	1	1	T	T	C	C	C	C	A	G	A	G	T	T	G	G	C	C	G	G
185	340	0	0	1	1	C	T	A	C	C	C	A	G	G	G	0	0	A	A	T	T	A	A
186	341	0	0	1	2	T	T	C	C	C	C	G	G	G	G	C	T	G	G	C	T	G	G
187	342	0	0	1	1	T	T	C	C	C	C	A	G	A	G	C	C	A	A	C	T	A	A
188	343	0	0	2	2	T	T	C	C	C	C	A	G	A	G	C	T	A	G	C	T	A	G
189	344	0	0	1	1	C	T	A	C	C	C	A	A	A	G	C	C	A	G	T	T	A	G
190	346	0	0	1	2	C	C	A	A	C	T	A	A	G	G	C	C	A	G	T	T	A	G
191	347	0	0	1	2	C	C	A	A	C	T	A	A	G	G	T	T	G	G	C	C	G	G
192	351	0	0	1	2	C	C	A	A	C	C	A	A	G	G	C	T	G	G	C	C	G	G
193	357	0	0	1	1	T	T	C	C	C	C	A	G	G	G	T	T	0	0	C	C	G	G
194	358	0	0	1	1	C	C	A	A	C	T	A	A	G	G	C	C	A	G	C	T	A	A
195	365	0	0	2	2	T	T	C	C	C	C	A	A	A	A	C	T	G	G	C	T	G	G
196	378	0	0	2	1	C	C	A	A	C	T	A	A	G	G	0	0	0	0	C	T	A	G
197	384	0	0	1	2	T	T	C	C	C	C	G	G	G	G	T	T	G	G	C	C	G	G
198	386	0	0	2	2	C	T	A	C	C	C	A	A	A	G	C	T	G	G	C	C	G	G
199	402	0	0	2	2	C	T	A	C	C	T	A	A	A	G	T	T	G	G	C	C	G	G
200	404	0	0	2	2	T	T	A	C	C	C	A	G	G	G	C	C	G	G	T	T	G	G
201	406	0	0	2	1	C	T	A	C	C	C	A	A	A	G	C	T	G	G	C	T	G	G
202	407	0	0	2	1	C	C	A	A	C	C	A	A	G	G	C	C	G	G	C	T	G	G
203	408	0	0	2	1	C	T	A	C	C	C	A	G	G	G	T	T	G	G	C	C	G	G
204	409	0	0	1	1	C	T	A	C	C	C	A	A	A	G	C	T	G	G	C	T	G	G
205	410	0	0	2	1	C	C	A	A	C	T	A	A	G	G	C	T	A	G	C	T	0	0
206	411	0	0	2	1	C	T	A	C	C	C	A	G	G	G	C	T	G	G	C	T	G	G
207	412	0	0	1	1	C	T	A	C	C	C	A	A	A	G	T	T	G	G	C	C	G	G
208	413	0	0	1	1	T	T	C	C	C	C	A	G	A	G	C	C	G	G	T	T	G	G
209	414	0	0	1	1	T	T	C	C	C	C	G	G	G	G	T	T	G	G	C	C	G	G
210	415	0	0	2	1	C	T	A	C	C	C	A	G	G	G	C	T	G	G	C	T	G	G
211	416	0	0	2	2	C	T	A	C	C	C	A	A	A	G	C	C	A	G	T	T	A	G
212	417	0	0	2	1	C	C	A	A	C	C	A	A	G	G	C	C	A	G	T	T	A	G
213	418	0	0	1	1	C	C	A	A	C	C	A	A	G	G	C	C	A	A	T	T	A	A
214	419	0	0	2	1	C	T	A	C	C	C	A	A	A	G	C	T	A	G	C	T	A	A
215	420	0	0	1	1	T	T	C	C	C	C	A	G	A	G	C	T	G	G	C	T	G	G
216	421	0	0	2	1	C	T	A	C	C	C	A	A	G	G	C	C	A	A	T	T	A	A
217	422	0	0	2	1	C	C	A	A	C	C	A	A	G	G	C	C	A	G	T	T	A	G
218	423	0	0	1	1	C	T	A	C	C	T	A	G	G	G	T	T	G	G	C	C	G	G
219	424	0	0	2	1	C	T	A	C	C	C	A	G	G	G	C	T	G	G	C	T	G	G
220	425	0	0	2	1	C	T	A	C	C	C	A	G	G	G	C	T	G	G	C	T	G	G
221	426	0	0	2	1	T	T	C	C	C	C	G	G	G	G	C	T	A	G	C	T	A	A
222	427	0	0	1	1	C	C	A	A	C	C	A	A	G	G	T	T	A	G	C	C	A	G
223	428	0	0	2	1	T	T	C	C	C	C	G	G	G	G	0	0	A	G	T	T	A	A
224	429	0	0	1	1	C	T	A	C	C	C	A	G	G	G	C	C	A	G	T	T	A	G
225	430	0	0	2	1	C	T	A	C	C	C	A	G	G	G	C	C	A	G	T	T	A	A
226	431	0	0	2	1	T	T	C	C	C	C	G	G	G	G	C	C	A	G	T	T	A	G
227	432	0	0	1	1	T	T	C	C	C	C	A	G	G	G	C	T	G	G	C	C	G	G
228	434	0	0	2	1	C	T	A	C	C	T	A	A	A	G	T	T	G	G	C	C	G	G
229	435	0	0	2	1	T	T	C	C	C	C	A	G	A	G	C	T	G	G	0	0	G	G
230	436	0	0	2	1	C	T	A	C	C	C	A	G	G	G	C	T	G	G	C	T	G	G
231	437	0	0	1	1	C	C	0	0	C	C	A	A	A	G	0	0	G	G	C	C	A	A
232	438	0	0	1	1	T	T	C	C	C	C	A	G	A	G	C	T	G	G	C	T	A	G
233	445	0	0	1	1	T	T	C	C	C	C	A	G	A	G	C	T	G	G	C	T	G	G
234	450	0	0	1	2	T	T	C	C	C	C	G	G	G	G	C	C	A	A	T	T	A	A
235	451	0	0	2	2	T	T	C	C	C	C	G	G	G	G	C	T	G	G	C	T	G	G
236	453	0	0	2	2	C	C	A	A	C	C	A	A	G	G	C	T	G	G	C	T	G	G
237	455	0	0	1	2	C	C	A	A	C	T	A	A	G	G	C	T	G	G	C	T	G	G
238	458	0	0	1	2	T	T	C	C	C	C	G	G	G	G	C	T	A	G	C	T	A	G
239	461	0	0	2	2	C	T	A	C	C	T	A	A	G	G	0	0	G	G	C	T	G	G
240	463	0	0	2	2	T	T	A	C	C	T	A	A	G	G	C	C	G	G	C	T	G	G
241	468	0	0	1	2	C	T	A	C	C	C	A	A	A	G	C	C	G	G	T	T	A	G
242	472	0	0	1	2	C	T	A	C	C	T	A	G	G	G	C	T	A	G	C	T	A	A
243	473	0	0	2	2	T	T	C	C	C	C	A	G	A	G	C	T	G	G	C	T	G	G
244	477	0	0	2	1	T	T	C	C	C	C	A	G	A	G	T	T	G	G	C	C	G	G
245	481	0	0	1	2	C	T	A	C	C	C	A	A	G	G	C	T	G	G	C	T	G	G
246	488	0	0	1	1	0	0	A	C	C	C	A	G	G	G	C	T	G	G	C	T	A	G
247	502	0	0	1	2	C	T	A	C	C	C	A	G	G	G	T	T	G	G	C	C	G	G
248	510	0	0	2	2	T	T	C	C	C	C	A	A	A	A	C	T	G	G	C	T	G	G
249	516	0	0	1	2	T	T	C	C	C	C	G	G	G	G	C	C	G	G	T	T	0	0
250	521	0	0	2	1	C	T	A	C	C	C	A	A	A	G	C	T	G	G	C	T	A	G
251	526	0	0	2	1	T	T	C	C	C	C	G	G	G	G	0	0	A	G	C	T	A	A
252	527	0	0	1	1	T	T	C	C	C	C	A	G	A	G	C	C	G	G	T	T	G	G
253	528	0	0	2	1	C	T	A	C	C	C	A	G	G	G	T	T	G	G	0	0	G	G
254	529	0	0	2	1	0	0	C	C	C	C	0	0	A	G	0	0	A	A	T	T	A	A
255	530	0	0	1	1	C	T	A	C	C	C	A	A	A	G	C	C	0	0	T	T	A	A
256	531	0	0	1	1	C	C	A	A	C	C	A	A	G	G	C	T	A	G	C	T	A	A
257	532	0	0	1	2	T	T	0	0	0	0	A	G	0	0	0	0	G	G	T	T	A	A
258	533	0	0	1	1	C	T	A	C	C	C	A	G	G	G	C	T	G	G	C	T	0	0
259	537	0	0	1	1	C	C	A	A	T	T	A	A	G	G	C	T	G	G	C	T	G	G
260	538	0	0	2	1	T	T	C	C	C	C	A	G	G	G	C	T	G	G	T	T	A	A
261	539	0	0	2	1	T	T	C	C	C	C	A	A	A	A	C	T	G	G	C	T	G	G
262	541	0	0	2	2	T	T	C	C	C	C	A	G	A	G	C	C	A	A	T	T	A	A
263	542	0	0	1	1	C	C	A	A	C	C	A	A	G	G	C	C	G	G	T	T	0	0
264	545	0	0	1	1	C	C	A	A	C	C	A	A	G	G	C	T	G	G	C	T	A	G
265	547	0	0	1	1	C	C	A	A	C	T	A	A	G	G	C	C	A	A	T	T	A	A
266	548	0	0	2	1	C	T	A	C	C	C	A	G	G	G	C	C	A	G	T	T	A	A
267	549	0	0	2	2	T	T	C	C	C	C	A	G	A	G	C	C	G	G	C	T	A	G
268	550	0	0	1	1	C	T	A	C	C	C	A	G	G	G	C	C	A	G	T	T	A	A
269	551	0	0	1	1	C	T	A	C	C	C	A	G	G	G	C	C	A	G	T	T	A	A
270	552	0	0	1	1	0	0	0	0	0	0	0	0	0	0	0	0	0	0	T	T	A	A
271	553	0	0	2	1	C	T	A	C	C	C	A	G	G	G	C	T	G	G	C	T	G	G
272	554	0	0	2	1	C	C	A	A	C	T	A	A	G	G	C	T	G	G	C	T	0	0
273	555	0	0	1	1	C	C	A	A	C	T	A	A	G	G	C	T	G	G	C	C	A	A
274	556	0	0	1	2	C	T	A	C	C	T	A	G	G	G	C	T	G	G	C	T	A	G
275	557	0	0	1	1	T	T	C	C	C	C	G	G	G	G	C	C	G	G	C	T	A	A
276	558	0	0	2	2	T	T	C	C	C	C	A	A	A	A	C	C	G	G	C	T	A	G
277	560	0	0	1	2	C	T	A	C	C	C	A	G	G	G	C	T	A	G	C	T	A	A
278	561	0	0	2	1	T	T	C	C	C	C	G	G	G	G	C	C	G	G	T	T	G	G
279	563	0	0	1	1	C	T	A	C	C	C	A	A	G	G	T	T	G	G	C	C	G	G
280	565	0	0	2	1	C	T	A	C	C	T	A	A	A	G	C	T	A	G	C	C	A	A
281	572	0	0	1	2	C	T	A	C	C	C	A	G	G	G	C	T	A	G	C	T	A	A
282	575	0	0	1	1	T	T	C	C	C	C	A	G	A	G	C	T	A	G	C	T	A	A
283	577	0	0	2	1	C	T	A	C	C	C	A	G	G	G	C	T	A	G	C	T	A	G
284	579	0	0	2	1	T	T	C	C	C	C	A	G	A	G	C	C	G	G	C	T	A	G
285	582	0	0	1	1	C	T	A	C	C	C	A	G	G	G	C	C	A	G	T	T	A	A
286	583	0	0	1	1	T	T	C	C	C	C	G	G	G	G	C	T	A	G	C	T	A	A
287	589	0	0	2	1	T	T	C	C	C	C	G	G	G	G	C	C	G	G	C	T	0	0
288	591	0	0	1	1	T	T	A	C	C	C	A	A	A	G	T	T	G	G	C	C	A	G
289	593	0	0	1	2	T	T	C	C	C	C	G	G	G	G	C	T	G	G	C	T	A	G
290	595	0	0	1	1	C	T	A	C	C	C	A	G	G	G	C	T	G	G	C	T	G	G
291	601	0	0	2	2	T	T	C	C	C	C	G	G	G	G	C	C	A	G	T	T	A	A
292	604	0	0	1	1	0	0	0	0	0	0	0	0	0	0	T	T	0	0	T	T	A	A
293	605	0	0	1	1	T	T	C	C	C	C	A	G	A	G	C	T	G	G	C	T	A	G
294	606	0	0	2	1	T	T	C	C	C	C	A	G	A	G	C	T	A	G	C	T	A	G
295	610	0	0	2	1	T	T	C	C	C	C	G	G	G	G	C	C	G	G	T	T	G	G
296	612	0	0	1	1	C	T	A	C	C	C	A	G	G	G	0	0	G	G	C	C	A	A
297	613	0	0	1	1	C	T	A	C	C	T	A	G	G	G	C	T	G	G	C	T	G	G
298	614	0	0	1	1	C	C	A	A	C	C	A	A	G	G	C	C	A	G	T	T	A	A
299	616	0	0	2	1	C	C	A	A	C	C	A	A	G	G	T	T	G	G	C	C	G	G
300	620	0	0	1	1	T	T	C	C	C	C	G	G	G	G	C	C	G	G	T	T	A	A
301	624	0	0	1	1	T	T	C	C	C	C	G	G	G	G	T	T	G	G	C	C	G	G
302	625	0	0	1	1	T	T	C	C	C	C	A	G	A	G	C	C	A	A	T	T	A	A
303	626	0	0	1	1	C	C	A	A	C	C	A	A	G	G	T	T	G	G	C	C	A	G
304	627	0	0	1	1	C	T	A	C	C	T	A	G	G	G	T	T	G	G	T	T	A	A
305	628	0	0	1	1	C	T	A	C	C	C	0	0	G	G	C	T	G	G	C	C	A	A
306	629	0	0	1	1	C	C	A	A	C	C	A	A	G	G	C	T	G	G	C	T	A	A
307	630	0	0	2	1	T	T	C	C	C	C	G	G	G	G	C	C	A	G	T	T	A	A
308	631	0	0	2	1	C	T	A	C	C	C	A	A	A	G	T	T	G	G	C	C	A	G
309	632	0	0	2	1	C	T	A	C	C	C	A	G	G	G	C	T	G	G	C	T	G	G
310	633	0	0	2	1	C	T	A	C	C	T	A	G	A	G	T	T	G	G	C	C	G	G
311	634	0	0	2	1	C	T	A	C	C	T	A	G	G	G	C	C	A	A	C	T	A	A
312	640	0	0	2	1	C	T	A	C	C	C	A	G	G	G	T	T	G	G	C	C	G	G
313	641	0	0	1	1	C	T	A	C	C	C	A	G	G	G	C	T	A	G	C	T	A	A
314	642	0	0	2	1	C	C	A	A	C	T	A	A	G	G	C	C	G	G	T	T	G	G
315	645	0	0	1	2	C	T	A	C	C	C	A	A	G	G	C	C	G	G	C	T	A	A
316	653	0	0	1	2	C	T	A	A	C	T	G	G	G	G	0	0	G	G	C	T	A	A
317	654	0	0	2	1	C	T	A	C	C	C	A	G	G	G	C	C	G	G	T	T	G	G
318	661	0	0	1	1	T	T	C	C	C	C	A	G	A	G	C	T	G	G	C	T	G	G
319	662	0	0	2	2	C	C	A	A	C	C	A	A	G	G	C	C	G	G	T	T	G	G
320	663	0	0	2	1	0	0	0	0	0	0	0	0	0	0	0	0	0	0	T	T	A	A
321	664	0	0	2	1	0	0	A	C	C	C	A	G	G	G	C	C	G	G	T	T	A	G
322	665	0	0	1	1	C	C	A	A	C	C	A	A	G	G	C	T	A	G	T	T	A	A
323	666	0	0	2	2	T	T	C	C	C	C	G	G	G	G	C	T	G	G	C	C	A	G
324	667	0	0	1	1	C	T	A	C	C	T	A	G	G	G	C	T	G	G	C	T	G	G
325	669	0	0	2	1	C	T	A	C	C	T	A	G	G	G	C	T	G	G	C	T	G	G
326	671	0	0	1	1	C	C	A	A	C	C	A	A	G	G	C	T	G	G	C	C	0	0
327	672	0	0	1	2	C	T	A	C	C	T	A	A	A	G	C	C	G	G	T	T	A	G
328	677	0	0	1	1	C	C	A	A	C	C	A	A	G	G	T	T	G	G	C	C	A	G
329	678	0	0	2	1	C	T	A	C	C	C	A	G	G	G	C	C	A	G	T	T	A	A
330	685	0	0	1	2	C	T	A	C	C	C	A	G	G	G	C	T	G	G	C	T	A	G
331	693	0	0	1	1	0	0	0	0	C	C	A	A	0	0	C	C	G	G	T	T	A	A
332	694	0	0	1	2	C	T	A	C	C	T	A	G	G	G	C	C	A	G	T	T	A	G
333	695	0	0	1	1	T	T	C	C	C	C	A	G	A	G	T	T	G	G	C	C	A	G
334	696	0	0	1	1	C	T	A	C	C	C	A	A	A	G	C	T	A	G	C	T	A	A
335	697	0	0	1	1	T	T	C	C	C	C	G	G	G	G	C	C	G	G	T	T	A	G
336	700	0	0	1	1	C	T	A	C	C	C	A	A	A	G	C	C	G	G	T	T	A	G
337	701	0	0	1	1	T	T	C	C	C	C	A	A	A	G	C	T	0	0	C	C	A	A
338	702	0	0	1	1	C	C	A	A	C	C	0	0	G	G	C	C	G	G	T	T	A	A
339	712	0	0	1	2	T	T	C	C	C	C	A	G	A	G	C	T	A	G	C	T	A	A
340	714	0	0	1	1	T	T	C	C	C	C	A	A	A	G	C	C	G	G	C	T	G	G
341	715	0	0	1	1	C	T	A	C	C	C	A	G	G	G	C	T	A	G	0	0	A	A
342	716	0	0	1	1	C	C	A	A	C	C	A	A	G	G	T	T	G	G	C	C	A	G
343	721	0	0	1	2	T	T	C	C	C	C	G	G	G	G	T	T	G	G	C	T	A	G
344	722	0	0	1	1	C	T	A	C	C	C	A	G	G	G	C	T	G	G	C	T	A	G
345	723	0	0	1	1	C	T	A	C	C	C	A	A	A	G	T	T	G	G	C	C	A	G
346	724	0	0	1	1	T	T	C	C	C	C	A	A	A	A	C	C	G	G	T	T	G	G
347	728	0	0	1	1	C	T	A	C	C	C	A	A	A	G	C	T	G	G	C	T	A	A
348	729	0	0	1	1	C	T	A	C	C	C	A	G	G	G	C	T	A	G	C	T	A	A
349	746	0	0	1	1	C	T	A	C	C	C	A	A	A	G	T	T	G	G	C	C	G	G
350	747	0	0	1	1	C	T	A	C	C	C	A	G	G	G	T	T	G	G	C	C	A	G
351	748	0	0	1	2	C	T	A	C	C	C	A	G	G	G	C	T	G	G	C	T	G	G
352	749	0	0	1	1	T	T	C	C	C	C	G	G	G	G	T	T	G	G	C	C	G	G
353	753	0	0	1	1	T	T	C	C	C	C	G	G	G	G	C	C	G	G	T	T	G	G
354	758	0	0	1	1	T	T	C	C	C	C	A	G	A	G	C	C	G	G	C	T	G	G
355	759	0	0	2	1	T	T	C	C	C	C	A	G	A	G	C	C	A	G	T	T	A	G
356	762	0	0	1	1	C	T	A	C	C	T	A	G	G	G	C	T	G	G	C	T	G	G

## Sheet: MAP
chromosome	rs #	genetic distance	Bp position
1	rs2073487	0	209803301
1	rs2013162	0	209795339
1	rs17015215	0	209790735
1	rs861019	0	209802041
1	rs642961	0	209815925
2	rs2902345	0	70489467
2	rs2166975	0	70450862
2	rs1523305	0	70471724
2	rs930655	0	70457319

## Sheet: COV
ID	Subject ID	rs2073487	rs2013162	rs17015215	rs861019	rs642961	rs2902345	rs2166975	rs1523305	rs930655
1	2	1	1	-9	1	0	1	0	1	0
2	4	2	2	0	0	0	0	1	0	1
3	5	0	0	0	1	1	-9	0	2	0
4	6	1	1	1	1	0	0	-9	0	2
5	7	1	1	-9	1	0	2	0	2	0
6	8	0	0	-9	2	0	-9	0	1	0
7	9	0	0	-9	2	0	2	1	1	1
8	10	0	0	0	1	1	2	0	2	0
9	11	2	2	-9	0	0	0	1	0	-9
10	12	1	1	1	1	0	0	0	0	0
11	14	0	0	0	2	0	0	1	0	1
12	15	1	1	1	0	0	2	0	2	0
13	16	1	1	-9	1	0	1	0	1	0
14	17	0	0	-9	1	1	1	0	1	0
15	18	1	1	1	0	0	1	1	2	1
16	19	1	1	0	1	0	1	0	1	0
17	23	1	1	0	0	1	1	1	1	1
18	24	1	1	0	0	1	0	0	0	0
19	26	1	1	0	1	0	1	0	1	0
20	27	1	1	0	0	1	0	0	0	0
21	29	1	1	0	0	1	0	0	0	0
22	30	0	0	0	0	0	1	0	1	0
23	32	1	1	0	1	0	1	1	1	0
24	34	0	0	0	2	0	0	1	0	1
25	36	1	1	0	1	0	0	2	0	2
26	37	1	1	0	-9	0	2	0	2	0
27	38	1	2	0	1	0	1	1	1	2
28	39	0	-9	-9	-9	-9	-9	-9	-9	-9
29	40	0	0	0	2	0	0	1	0	1
30	41	0	0	0	1	1	0	1	0	1
31	44	0	0	0	2	0	1	1	1	1
32	46	-9	1	1	0	-9	0	2	-9	0
33	50	1	1	-9	1	0	0	2	0	2
34	55	1	1	0	1	0	1	1	1	1
35	54	1	1	-9	1	0	2	0	2	0
36	56	1	1	0	1	0	0	1	0	1
37	71	0	0	0	1	1	0	2	0	2
38	72	1	1	0	1	0	1	1	1	1
39	73	1	1	0	1	0	1	1	2	2
40	74	1	1	0	1	0	1	0	2	0
41	75	1	1	-9	1	0	2	0	2	0
42	76	0	0	0	0	0	2	0	2	0
43	79	1	1	0	1	0	1	1	-9	0
44	80	1	1	0	1	0	1	1	1	1
45	81	1	1	0	0	1	1	0	1	0
46	82	1	1	0	1	0	1	0	1	0
47	83	1	-9	1	2	0	-9	1	0	2
48	84	1	1	-9	1	0	1	1	1	1
49	85	0	0	0	1	1	0	0	0	0
50	86	0	0	0	0	0	0	1	0	1
51	87	1	1	0	0	1	0	2	0	2
52	88	0	0	0	2	0	2	0	2	0
53	89	0	0	0	2	0	0	0	1	0
54	90	1	1	0	1	0	1	0	1	0
55	91	1	1	0	1	0	0	1	0	1
56	92	1	1	0	1	0	1	0	1	0
57	93	1	1	0	0	1	0	1	0	1
58	94	1	1	1	1	0	1	0	2	0
59	95	0	0	0	1	1	2	0	2	0
60	96	1	1	0	0	1	0	1	0	1
61	97	1	1	0	1	0	2	0	2	0
62	98	2	2	0	0	0	2	0	2	0
63	99	0	0	0	2	0	2	0	2	0
64	116	0	0	0	2	0	0	1	1	1
65	134	1	1	-9	-9	0	0	2	0	2
66	137	2	2	1	0	0	1	0	1	0
67	143	0	0	0	1	0	2	0	2	0
68	150	0	0	0	2	0	2	0	-9	0
69	151	0	0	0	0	0	1	1	1	1
70	152	2	2	0	0	0	2	0	2	0
71	153	1	1	1	1	0	-9	0	1	0
72	154	0	0	0	2	0	0	0	0	0
73	155	2	2	1	0	0	1	0	1	0
74	157	1	1	0	1	0	1	0	1	0
75	158	2	2	2	0	0	0	1	0	1
76	159	2	2	0	0	0	2	0	2	0
77	160	2	2	1	0	0	2	0	2	0
78	161	2	2	0	0	0	2	0	2	0
79	162	1	1	-9	0	1	1	0	1	0
80	163	1	1	-9	1	0	1	0	1	0
81	164	1	1	1	1	0	0	1	0	1
82	165	2	2	1	0	0	0	1	0	1
83	166	2	2	1	0	0	2	0	2	0
84	167	0	0	0	1	1	0	1	0	1
85	168	1	1	0	1	0	0	1	0	1
86	169	2	2	0	0	0	2	0	1	0
87	170	1	1	1	0	1	1	0	1	0
88	172	1	1	1	1	0	1	0	2	0
89	173	1	1	0	1	1	1	0	2	0
90	174	1	1	1	1	0	2	1	-9	1
91	175	0	0	0	2	0	1	1	1	0
92	177	0	0	0	1	1	1	0	1	0
93	178	2	2	2	0	0	0	0	0	0
94	179	1	1	0	1	0	2	0	2	0
95	181	0	0	0	1	0	1	0	1	0
96	182	1	1	-9	1	0	0	1	1	-9
97	183	1	1	0	1	0	1	0	1	0
98	184	2	2	0	0	0	1	0	1	0
99	185	1	1	0	1	0	1	0	1	0
100	187	1	1	0	1	0	2	0	2	0
101	188	0	0	0	2	0	2	0	2	0
102	189	1	1	0	0	1	0	2	0	2
103	190	0	0	0	1	1	2	0	2	0
104	191	1	1	0	1	0	2	0	2	0
105	192	-9	1	0	0	1	2	0	2	0
106	193	1	1	0	1	0	1	0	1	0
107	194	0	0	0	1	1	1	0	1	0
108	195	2	1	0	0	0	1	0	-9	0
109	196	1	1	0	1	0	1	0	1	0
110	197	2	2	0	0	0	2	0	2	0
111	199	0	-9	-9	-9	1	-9	-9	1	-9
112	200	0	0	0	1	1	2	0	2	0
113	201	2	2	1	0	0	0	0	1	0
114	202	0	0	0	2	0	0	0	0	0
115	204	1	1	1	1	0	0	0	1	0
116	206	2	2	1	0	0	0	1	0	1
117	207	1	1	0	1	0	0	1	0	1
118	210	0	0	0	2	0	1	1	1	1
119	213	2	2	0	0	0	0	1	-9	1
120	215	2	2	0	0	0	0	0	0	0
121	216	1	1	1	0	1	1	1	1	1
122	218	1	1	0	0	1	0	1	1	1
123	223	2	2	1	0	0	1	0	-9	0
124	227	2	2	0	0	0	0	1	1	1
125	234	1	1	0	1	0	1	0	1	0
126	238	1	1	0	1	-9	0	0	0	0
127	239	0	0	0	1	1	1	0	1	0
128	242	2	2	0	0	0	0	1	0	1
129	249	1	0	0	2	0	1	0	1	0
130	250	0	0	0	1	1	0	1	0	0
131	251	-9	-9	0	0	-9	-9	-9	-9	-9
132	252	0	0	0	2	0	0	0	0	0
133	253	-9	0	0	2	0	2	0	1	0
134	254	0	0	0	2	0	1	0	2	0
135	255	0	0	0	1	1	0	2	1	2
136	256	0	0	0	0	0	0	1	0	1
137	257	1	1	0	1	0	1	1	1	1
138	258	1	1	0	1	0	1	0	1	0
139	259	1	1	1	0	1	1	1	1	1
140	260	1	1	0	1	0	1	1	1	1
141	262	0	0	0	2	0	0	0	0	0
142	263	1	1	0	1	0	1	0	1	0
143	264	-9	1	0	1	0	-9	0	1	0
144	265	1	1	0	1	0	0	1	0	0
145	266	1	1	0	1	0	2	0	2	0
146	267	1	1	1	1	0	0	1	0	-9
147	268	1	1	0	0	1	1	0	1	0
148	269	2	2	0	0	0	0	1	0	1
149	270	2	2	2	0	0	0	0	0	0
150	283	1	1	0	0	1	1	0	1	0
151	304	0	0	0	2	0	1	0	1	0
152	305	1	1	0	1	0	1	0	1	0
153	306	0	0	0	1	1	2	0	1	0
154	307	2	2	0	0	0	2	0	2	0
155	308	1	1	0	1	0	0	1	1	1
156	309	0	0	0	1	1	1	0	1	0
157	310	2	2	1	0	0	1	1	1	1
158	311	1	1	0	0	1	1	1	1	1
159	312	2	2	1	0	0	1	1	1	1
160	313	0	0	0	1	0	1	0	1	0
161	314	1	1	1	0	1	1	1	1	1
162	315	0	0	0	2	0	1	0	1	0
163	316	0	0	0	1	1	1	1	2	1
164	317	2	2	0	0	0	2	0	2	0
165	318	1	1	0	1	0	-9	2	0	2
166	319	1	1	0	1	0	0	2	0	2
167	320	0	0	0	0	0	1	0	1	0
168	321	0	0	0	2	0	2	0	1	0
169	322	2	2	1	0	0	2	0	2	0
170	323	0	0	0	2	0	0	1	0	1
171	325	0	0	0	2	0	1	0	1	0
172	326	1	1	0	0	1	1	0	2	0
173	327	1	1	0	1	0	1	1	1	1
174	328	1	1	0	0	0	0	1	0	1
175	329	0	0	0	1	1	0	0	1	0
176	330	0	0	0	2	0	1	0	1	0
177	331	1	1	0	1	0	0	-9	0	2
178	332	0	0	0	-9	1	-9	0	0	0
179	333	2	2	1	0	0	1	0	1	0
180	334	2	2	1	0	0	1	0	1	0
181	336	2	2	2	0	0	0	2	0	1
182	337	0	0	0	2	0	0	2	0	2
183	338	1	2	1	0	0	-9	-9	1	0
184	339	0	0	0	1	1	2	0	2	0
185	340	1	1	0	1	0	-9	2	0	2
186	341	0	0	0	2	0	1	0	1	0
187	342	0	0	0	1	1	0	2	1	2
188	343	0	0	0	1	1	1	1	1	1
189	344	1	1	0	0	1	0	1	0	1
190	346	2	2	1	0	0	0	1	0	1
191	347	2	2	1	0	0	2	0	2	0
192	351	2	2	0	0	0	1	0	2	0
193	357	0	0	0	1	0	2	-9	2	0
194	358	2	2	1	0	0	0	1	1	2
195	365	0	0	0	0	0	1	0	1	0
196	378	2	2	1	0	0	-9	-9	1	1
197	384	0	0	0	2	0	2	0	2	0
198	386	1	1	0	0	1	1	0	2	0
199	402	1	1	1	0	1	2	0	2	0
200	404	0	1	0	1	0	0	0	0	0
201	406	1	1	0	0	1	1	0	1	0
202	407	2	2	0	0	0	0	0	1	0
203	408	1	1	0	1	0	2	0	2	0
204	409	1	1	0	0	1	1	0	1	0
205	410	2	2	1	0	0	1	1	1	-9
206	411	1	1	0	1	0	1	0	1	0
207	412	1	1	0	0	1	2	0	2	0
208	413	0	0	0	1	1	0	0	0	0
209	414	0	0	0	2	0	2	0	2	0
210	415	1	1	0	1	0	1	0	1	0
211	416	1	1	0	0	1	0	1	0	1
212	417	2	2	0	0	0	0	1	0	1
213	418	2	2	0	0	0	0	2	0	2
214	419	1	1	0	0	1	1	1	1	2
215	420	0	0	0	1	1	1	0	1	0
216	421	1	1	0	0	0	0	2	0	2
217	422	2	2	0	0	0	0	1	0	1
218	423	1	1	1	1	0	2	0	2	0
219	424	1	1	0	1	0	1	0	1	0
220	425	1	1	0	1	0	1	0	1	0
221	426	0	0	0	2	0	1	1	1	2
222	427	2	2	0	0	0	2	1	2	1
223	428	0	0	0	2	0	-9	1	0	2
224	429	1	1	0	1	0	0	1	0	1
225	430	1	1	0	1	0	0	1	0	2
226	431	0	0	0	2	0	0	1	0	1
227	432	0	0	0	1	0	1	0	2	0
228	434	1	1	1	0	1	2	0	2	0
229	435	0	0	0	1	1	1	0	-9	0
230	436	1	1	0	1	0	1	0	1	0
231	437	2	-9	0	0	1	-9	0	2	2
232	438	0	0	0	1	1	1	0	1	1
233	445	0	0	0	1	1	1	0	1	0
234	450	0	0	0	2	0	0	2	0	2
235	451	0	0	0	2	0	1	0	1	0
236	453	2	2	0	0	0	1	0	1	0
237	455	2	2	1	0	0	1	0	1	0
238	458	0	0	0	2	0	1	1	1	1
239	461	1	1	1	0	0	-9	0	1	0
240	463	0	1	1	0	0	0	0	1	0
241	468	1	1	0	0	1	0	0	0	1
242	472	1	1	1	1	0	1	1	1	2
243	473	0	0	0	1	1	1	0	1	0
244	477	0	0	0	1	1	2	0	2	0
245	481	1	1	0	0	0	1	0	1	0
246	488	-9	1	0	1	0	1	0	1	1
247	502	1	1	0	1	0	2	0	2	0
248	510	0	0	0	0	0	1	0	1	0
249	516	0	0	0	2	0	0	0	0	-9
250	521	1	1	0	0	1	1	0	1	1
251	526	0	0	0	2	0	-9	1	1	2
252	527	0	0	0	1	1	0	0	0	0
253	528	1	1	0	1	0	2	0	-9	0
254	529	-9	0	0	-9	1	-9	2	0	2
255	530	1	1	0	0	1	0	-9	0	2
256	531	2	2	0	0	0	1	1	1	2
257	532	0	-9	-9	1	-9	-9	0	0	2
258	533	1	1	0	1	0	1	0	1	-9
259	537	2	2	2	0	0	1	0	1	0
260	538	0	0	0	1	0	1	0	0	2
261	539	0	0	0	0	0	1	0	1	0
262	541	0	0	0	1	1	0	2	0	2
263	542	2	2	0	0	0	0	0	0	-9
264	545	2	2	0	0	0	1	0	1	1
265	547	2	2	1	0	0	0	2	0	2
266	548	1	1	0	1	0	0	1	0	2
267	549	0	0	0	1	1	0	0	1	1
268	550	1	1	0	1	0	0	1	0	2
269	551	1	1	0	1	0	0	1	0	2
270	552	-9	-9	-9	-9	-9	-9	-9	0	2
271	553	1	1	0	1	0	1	0	1	0
272	554	2	2	1	0	0	1	0	1	-9
273	555	2	2	1	0	0	1	0	2	2
274	556	1	1	1	1	0	1	0	1	1
275	557	0	0	0	2	0	0	0	1	2
276	558	0	0	0	0	0	0	0	1	1
277	560	1	1	0	1	0	1	1	1	2
278	561	0	0	0	2	0	0	0	0	0
279	563	1	1	0	0	0	2	0	2	0
280	565	1	1	1	0	1	1	1	2	2
281	572	1	1	0	1	0	1	1	1	2
282	575	0	0	0	1	1	1	1	1	2
283	577	1	1	0	1	0	1	1	1	1
284	579	0	0	0	1	1	0	0	1	1
285	582	1	1	0	1	0	0	1	0	2
286	583	0	0	0	2	0	1	1	1	2
287	589	0	0	0	2	0	0	0	1	-9
288	591	0	1	0	0	1	2	0	2	1
289	593	0	0	0	2	0	1	0	1	1
290	595	1	1	0	1	0	1	0	1	0
291	601	0	0	0	2	0	0	1	0	2
292	604	-9	-9	-9	-9	-9	2	-9	0	2
293	605	0	0	0	1	1	1	0	1	1
294	606	0	0	0	1	1	1	1	1	1
295	610	0	0	0	2	0	0	0	0	0
296	612	1	1	0	1	0	-9	0	2	2
297	613	1	1	1	1	0	1	0	1	0
298	614	2	2	0	0	0	0	1	0	2
299	616	2	2	0	0	0	2	0	2	0
300	620	0	0	0	2	0	0	0	0	2
301	624	0	0	0	2	0	2	0	2	0
302	625	0	0	0	1	1	0	2	0	2
303	626	2	2	0	0	0	2	0	2	1
304	627	1	1	1	1	0	2	0	0	2
305	628	1	1	0	-9	0	1	0	2	2
306	629	2	2	0	0	0	1	0	1	2
307	630	0	0	0	2	0	0	1	0	2
308	631	1	1	0	0	1	2	0	2	1
309	632	1	1	0	1	0	1	0	1	0
310	633	1	1	1	1	1	2	0	2	0
311	634	1	1	1	1	0	0	2	1	2
312	640	1	1	0	1	0	2	0	2	0
313	641	1	1	0	1	0	1	1	1	2
314	642	2	2	1	0	0	0	0	0	0
315	645	1	1	0	0	0	0	0	1	2
316	653	1	2	1	2	0	-9	0	1	2
317	654	1	1	0	1	0	0	0	0	0
318	661	0	0	0	1	1	1	0	1	0
319	662	2	2	0	0	0	0	0	0	0
320	663	-9	-9	-9	-9	-9	-9	-9	0	2
321	664	-9	1	0	1	0	0	0	0	1
322	665	2	2	0	0	0	1	1	0	2
323	666	0	0	0	2	0	1	0	2	1
324	667	1	1	1	1	0	1	0	1	0
325	669	1	1	1	1	0	1	0	1	0
326	671	2	2	0	0	0	1	0	2	-9
327	672	1	1	1	0	1	0	0	0	1
328	677	2	2	0	0	0	2	0	2	1
329	678	1	1	0	1	0	0	1	0	2
330	685	1	1	0	1	0	1	0	1	1
331	693	-9	-9	0	0	-9	0	0	0	2
332	694	1	1	1	1	0	0	1	0	1
333	695	0	0	0	1	1	2	0	2	1
334	696	1	1	0	0	1	1	1	1	2
335	697	0	0	0	2	0	0	0	0	1
336	700	1	1	0	0	1	0	0	0	1
337	701	0	0	0	0	1	1	-9	2	2
338	702	2	2	0	-9	0	0	0	0	2
339	712	0	0	0	1	1	1	1	1	2
340	714	0	0	0	0	1	0	0	1	0
341	715	1	1	0	1	0	1	1	-9	2
342	716	2	2	0	0	0	2	0	2	1
343	721	0	0	0	2	0	2	0	1	1
344	722	1	1	0	1	0	1	0	1	1
345	723	1	1	0	0	1	2	0	2	1
346	724	0	0	0	0	0	0	0	0	0
347	728	1	1	0	0	1	1	0	1	2
348	729	1	1	0	1	0	1	1	1	2
349	746	1	1	0	0	1	2	0	2	0
350	747	1	1	0	1	0	2	0	2	1
351	748	1	1	0	1	0	1	0	1	0
352	749	0	0	0	2	0	2	0	2	0
353	753	0	0	0	2	0	0	0	0	0
354	758	0	0	0	1	1	0	0	1	0
355	759	0	0	0	1	1	0	1	0	1
356	762	1	1	1	1	0	1	0	1	0
