# Supplementary material for: Gene-environment interaction in molar-incisor hypomineralization
Source: PLoS One. 2021 Jan 6;16(1):e0241898. doi: 10.1371/journal.pone.0241898 (PMC7787379; doi:10.1371/journal.pone.0241898)
Supplement: S2 File — (XLSX) [file pone.0241898.s002.xlsx]

## Sheet: PED
	SubjeC ID	Father	Mother	Sex (M=1)	MIH (=2)	rs2235371		rs2013162		rs861019		rs2073487		rs642961		rs2166975		rs930655		rs1523305		rs2902345
1	1	0	0	1	1	C	T	A	A	A	A	C	C	G	G	G	G	G	G	C	T	C	C
2	2	0	0	1	2	C	C	A	C	A	G	C	T	G	G	G	G	A	G	C	C	T	T
3	3	0	0	2	1	C	C	C	C	G	G	T	T	0	0	A	G	A	G	C	C	0	0
4	4	0	0	2	2	C	T	C	C	A	A	C	C	G	G	G	G	A	G	C	C	0	0
5	5	0	0	2	1	C	C	A	C	A	G	C	T	G	G	G	G	A	G	C	C	T	T
6	6	0	0	2	2	T	T	A	C	A	A	C	C	G	G	G	G	A	A	C	C	T	T
7	7	0	0	1	1	C	C	A	C	A	G	T	T	G	G	G	G	A	G	C	C	C	T
8	8	0	0	1	2	C	C	A	C	A	A	C	C	A	G	G	G	A	G	C	C	C	C
9	9	0	0	2	2	0	0	C	C	A	A	C	C	G	G	G	G	A	A	C	C	T	T
10	10	0	0	1	1	0	0	A	C	A	G	C	T	G	G	A	G	A	G	C	C	0	0
11	11	0	0	1	1	C	C	A	C	A	G	C	T	G	G	A	G	A	G	C	C	C	C
12	12	0	0	2	1	C	C	C	C	A	G	T	T	A	A	G	G	G	G	T	T	0	0
13	13	0	0	2	1	C	C	C	C	A	G	T	T	A	A	G	G	A	A	C	C	0	0
14	14	0	0	2	1	C	T	A	C	A	A	C	T	G	G	G	G	0	0	T	T	0	0
15	15	0	0	1	1	C	C	A	C	0	0	C	T	G	G	G	G	A	A	C	C	C	C
16	16	0	0	2	2	0	0	0	0	A	A	C	T	A	G	G	G	A	G	C	C	T	T
17	17	0	0	2	1	C	C	C	C	A	G	C	C	A	G	G	G	G	G	C	C	C	C
18	18	0	0	1	2	C	C	0	0	A	G	T	T	A	A	G	G	A	A	C	C	C	C
19	19	0	0	1	1	C	T	A	C	A	A	C	T	A	G	A	G	A	G	C	C	T	T
20	20	0	0	2	1	0	0	A	C	0	0	0	0	G	G	G	G	0	0	C	C	T	T
21	21	0	0	1	2	C	C	C	C	A	G	T	T	A	G	G	G	A	G	T	T	0	0
22	22	0	0	2	1	C	C	A	A	A	A	C	C	G	G	G	G	A	G	T	T	0	0
23	23	0	0	2	1	C	C	0	0	G	G	T	T	G	G	G	G	A	A	C	C	C	C
24	24	0	0	1	1	C	C	A	C	0	0	C	T	G	G	A	G	G	G	T	T	T	T
25	25	0	0	2	2	C	T	A	C	A	A	C	T	A	A	G	G	A	G	T	T	0	0
26	26	0	0	1	2	C	C	A	C	A	G	C	C	A	G	G	G	A	G	C	C	0	0
27	27	0	0	1	2	C	C	A	C	A	G	T	T	A	A	G	G	A	G	C	C	0	0
28	28	0	0	2	2	C	T	A	A	A	A	C	T	G	G	G	G	A	A	T	T	C	C
29	29	0	0	1	2	0	0	A	C	0	0	C	T	G	G	G	G	A	A	T	T	C	C
30	30	0	0	1	2	C	C	A	C	A	G	T	T	A	G	G	G	A	G	C	C	C	C
31	31	0	0	2	1	C	C	A	C	0	0	C	C	G	G	G	G	A	G	C	C	T	T
32	32	0	0	1	2	C	T	A	C	0	0	C	T	G	G	G	G	G	G	T	T	C	C
33	33	0	0	1	1	C	C	A	C	0	0	T	T	G	G	G	G	A	G	C	C	T	T
34	34	0	0	2	1	C	C	A	C	A	G	C	T	G	G	A	G	A	G	C	C	T	T
35	35	0	0	2	1	C	C	A	C	A	G	C	T	G	G	G	G	G	G	C	C	T	T
36	36	0	0	1	1	C	C	A	C	G	G	T	T	0	0	G	G	G	G	T	T	C	C
37	37	0	0	1	1	C	C	A	A	A	A	C	C	G	G	G	G	A	G	C	T	C	C
38	38	0	0	1	2	C	C	A	C	G	G	T	T	G	G	G	G	A	G	C	C	C	C
39	39	0	0	2	1	C	C	C	C	A	G	C	T	G	G	G	G	A	G	C	T	C	C
40	40	0	0	1	1	0	0	A	C	A	G	C	T	G	G	G	G	G	G	T	T	C	C
41	41	0	0	2	1	C	C	A	C	G	G	T	T	G	G	G	G	A	G	T	T	C	C
42	42	0	0	2	2	C	C	A	C	A	G	T	T	A	A	G	G	A	G	T	T	C	C
43	43	0	0	1	2	C	C	C	C	A	G	T	T	A	G	G	G	A	A	T	T	C	C
44	44	0	0	1	1	0	0	C	C	A	G	T	T	G	G	G	G	A	G	T	T	0	0
45	45	0	0	2	1	C	C	C	C	G	G	T	T	G	G	G	G	A	A	C	C	C	C
46	46	0	0	1	1	0	0	A	C	A	A	C	T	G	G	G	G	A	G	0	0	0	0
47	47	0	0	2	2	C	C	A	C	A	A	C	C	0	0	G	G	A	A	0	0	0	0
48	48	0	0	2	1	C	C	A	C	A	G	C	T	G	G	G	G	A	A	0	0	T	T
49	49	0	0	1	2	C	T	A	C	A	G	C	T	G	G	G	G	A	G	C	C	T	T
50	50	0	0	1	1	0	0	C	C	A	G	0	0	G	G	G	G	A	G	T	T	C	C
51	51	0	0	1	2	C	T	A	A	0	0	T	T	G	G	G	G	A	G	T	T	T	T
52	52	0	0	2	1	0	0	A	C	A	G	T	T	G	G	G	G	G	G	0	0	C	C
53	53	0	0	2	2	C	C	A	C	0	0	0	0	G	G	G	G	A	G	C	C	0	0
54	54	0	0	1	2	C	C	A	A	0	0	0	0	A	G	G	G	A	G	T	T	C	C
55	55	0	0	1	1	C	C	C	C	0	0	C	T	G	G	G	G	0	0	T	T	0	0
56	56	0	0	2	2	0	0	A	C	A	G	C	T	G	G	G	G	A	G	0	0	0	0
57	57	0	0	2	2	0	0	A	C	A	G	C	T	G	G	G	G	G	G	T	T	C	C
58	58	0	0	2	1	C	C	0	0	0	0	C	T	G	G	G	G	A	G	0	0	0	0
59	59	0	0	1	2	C	T	0	0	0	0	0	0	0	0	0	0	0	0	0	0	0	0
60	60	0	0	1	1	C	C	A	C	A	G	C	T	G	G	G	G	G	G	C	C	C	C
61	61	0	0	2	1	C	C	A	C	G	G	T	T	G	G	G	G	A	G	0	0	T	T
62	62	0	0	1	2	C	C	C	C	A	G	T	T	G	G	A	G	G	G	C	C	C	C
63	63	0	0	1	2	C	C	A	C	0	0	C	C	A	G	G	G	A	A	C	C	C	C
64	64	0	0	1	2	C	C	A	C	A	A	C	T	A	G	G	G	G	G	C	T	C	C
65	65	0	0	1	2	C	T	A	C	0	0	C	T	G	G	G	G	A	G	C	C	C	C
66	66	0	0	1	2	C	T	A	C	A	G	C	T	G	G	G	G	A	G	C	C	0	0
67	67	0	0	1	1	C	C	A	C	A	G	T	T	A	G	G	G	A	G	C	C	C	C
68	68	0	0	1	2	C	C	C	C	G	G	0	0	A	G	G	G	A	A	C	C	C	C
69	69	0	0	2	1	C	C	C	C	0	0	T	T	A	G	G	G	G	G	T	T	C	C
70	70	0	0	2	2	C	C	A	C	G	G	T	T	G	G	A	G	G	G	T	T	C	C
71	71	0	0	2	2	C	T	A	C	A	A	0	0	G	G	G	G	A	G	0	0	0	0
72	72	0	0	2	2	C	T	A	A	A	A	C	C	G	G	G	G	A	G	T	T	C	C
73	73	0	0	1	2	C	C	A	C	A	G	C	T	G	G	G	G	A	G	C	C	T	T
74	74	0	0	2	2	0	0	A	C	A	G	T	T	A	G	G	G	G	G	C	C	T	T
75	75	0	0	2	2	C	C	0	0	A	G	0	0	G	G	G	G	G	G	C	C	T	T
76	76	0	0	2	2	C	C	C	C	0	0	T	T	G	G	A	G	G	G	T	T	T	T
77	77	0	0	2	2	C	C	C	C	0	0	0	0	G	G	G	G	G	G	0	0	0	0
78	78	0	0	2	1	C	C	C	C	A	G	T	T	A	G	G	G	G	G	C	C	C	T
79	79	0	0	1	2	C	C	C	C	0	0	T	T	G	G	A	A	0	0	T	T	0	0
80	80	0	0	2	2	C	C	A	C	A	A	C	T	A	G	A	A	G	G	0	0	C	C
81	81	0	0	2	1	C	T	C	C	0	0	C	T	G	G	G	G	A	G	C	T	C	C
82	82	0	0	1	2	0	0	A	C	0	0	T	T	A	G	G	G	G	G	0	0	T	T
83	83	0	0	2	2	0	0	A	C	A	G	C	T	G	G	G	G	A	G	C	C	0	0
84	84	0	0	1	2	C	C	A	C	A	G	C	T	G	G	G	G	A	A	C	C	C	C
85	85	0	0	2	2	C	C	A	C	A	G	C	T	G	G	G	G	G	G	T	T	C	C
86	86	0	0	2	2	C	C	A	C	G	G	C	T	0	0	A	G	G	G	C	C	0	0
87	87	0	0	2	1	C	C	C	C	G	G	T	T	G	G	G	G	A	G	C	C	C	C
88	88	0	0	1	1	C	C	A	C	0	0	T	T	G	G	A	A	G	G	C	C	C	C
89	89	0	0	1	1	C	C	A	C	0	0	C	T	G	G	A	G	A	A	C	C	C	C
90	90	0	0	1	2	C	C	A	C	A	G	T	T	G	G	G	G	A	A	0	0	C	C
91	91	0	0	1	2	C	C	A	C	A	G	C	T	G	G	A	G	A	G	C	C	C	C
92	92	0	0	2	2	C	C	A	C	G	G	T	T	G	G	A	G	G	G	C	C	C	C
93	93	0	0	1	2	C	C	A	C	G	G	T	T	G	G	G	G	A	A	C	C	T	T
94	94	0	0	2	2	C	T	A	C	A	A	C	C	G	G	G	G	A	G	T	T	C	C
95	95	0	0	2	2	C	C	A	C	0	0	0	0	0	0	G	G	A	A	0	0	T	T
96	96	0	0	1	2	C	C	A	A	A	A	C	C	G	G	A	G	G	G	T	T	C	C
97	97	0	0	2	2	C	T	0	0	A	G	C	T	G	G	G	G	G	G	C	C	C	C
98	98	0	0	2	1	C	C	C	C	A	A	C	T	G	G	A	A	G	G	T	T	C	C
99	99	0	0	1	1	C	T	C	C	A	G	C	T	G	G	G	G	A	A	C	C	0	0
100	100	0	0	2	2	C	C	C	C	0	0	T	T	G	G	G	G	A	G	C	C	0	0
101	101	0	0	1	2	C	C	A	C	A	A	C	C	G	G	G	G	A	G	C	T	C	C
102	102	0	0	1	2	C	C	C	C	A	G	T	T	A	G	G	G	A	G	0	0	C	C
103	103	0	0	2	2	C	C	C	C	G	G	T	T	G	G	A	G	G	G	T	T	C	C
104	104	0	0	2	1	C	C	C	C	A	G	T	T	A	G	A	G	A	G	C	C	C	C
105	105	0	0	2	2	C	T	A	C	A	G	C	T	G	G	A	G	A	G	T	T	C	C
106	106	0	0	1	1	0	0	C	C	A	G	T	T	G	G	A	A	G	G	T	T	C	C
107	107	0	0	2	1	C	C	A	C	A	A	C	T	A	G	A	A	G	G	T	T	C	C
108	108	0	0	1	2	C	C	A	C	A	G	C	T	G	G	G	G	A	A	C	C	T	T
109	109	0	0	2	1	C	C	A	C	0	0	T	T	G	G	G	G	A	G	C	C	0	0
110	110	0	0	1	2	C	C	A	C	0	0	T	T	A	G	G	G	A	G	C	C	T	T
111	111	0	0	1	2	C	C	A	A	A	A	C	C	G	G	G	G	A	G	C	C	T	T
112	112	0	0	2	1	0	0	A	A	A	A	C	C	G	G	A	G	G	G	T	T	T	T
113	113	0	0	1	2	0	0	C	C	0	0	C	C	0	0	G	G	A	A	0	0	T	T
114	114	0	0	1	2	C	T	A	C	0	0	C	T	G	G	G	G	G	G	0	0	0	0
115	115	0	0	1	1	0	0	A	C	A	A	C	T	G	G	G	G	A	G	C	C	0	0
116	116	0	0	2	1	C	C	A	C	A	G	C	T	G	G	G	G	A	A	C	C	T	T
117	117	0	0	2	1	0	0	C	C	A	A	C	C	A	A	G	G	0	0	C	C	0	0
118	118	0	0	2	1	C	T	A	A	A	A	C	C	G	G	G	G	A	G	C	C	T	T
119	119	0	0	2	2	C	C	A	C	G	G	0	0	G	G	A	G	A	G	C	T	C	C
120	120	0	0	1	2	C	C	A	C	A	A	C	T	A	G	G	G	A	A	C	T	C	C
121	121	0	0	1	1	0	0	A	C	A	G	C	T	G	G	G	G	0	0	T	T	C	C
122	122	0	0	2	2	C	T	A	C	A	G	C	T	G	G	A	A	G	G	C	C	C	C
123	123	0	0	2	1	0	0	C	C	A	G	C	T	G	G	A	G	G	G	T	T	C	C
124	124	0	0	2	1	C	C	C	C	0	0	0	0	0	0	G	G	G	G	0	0	0	0
125	125	0	0	2	1	C	C	A	C	A	A	C	T	A	A	G	G	G	G	C	C	C	T
126	126	0	0	1	2	C	C	A	C	A	G	C	T	G	G	G	G	G	G	C	C	0	0
127	127	0	0	2	2	0	0	C	C	A	A	T	T	G	G	G	G	A	G	C	T	C	T
128	128	0	0	1	2	C	C	A	C	A	G	C	T	G	G	A	A	G	G	C	C	C	C
129	129	0	0	1	1	C	C	A	C	G	G	C	C	G	G	G	G	A	A	C	C	C	C
130	130	0	0	2	2	C	C	A	C	A	G	C	T	G	G	A	G	A	G	0	0	0	0
131	131	0	0	2	1	C	C	A	C	A	G	C	C	G	G	A	G	A	G	0	0	T	T
132	132	0	0	1	2	C	C	A	C	A	A	C	T	G	G	A	G	G	G	0	0	C	C
133	133	0	0	2	2	C	T	A	A	A	A	C	C	G	G	G	G	G	G	0	0	C	C
134	134	0	0	1	1	0	0	A	C	A	G	C	T	G	G	G	G	A	G	C	C	C	T
135	135	0	0	1	1	C	T	C	C	A	G	C	T	G	G	G	G	G	G	C	T	C	C
136	136	0	0	2	2	C	C	A	C	A	A	C	T	A	A	A	G	A	G	C	C	C	C
137	137	0	0	2	2	C	T	A	C	A	G	C	T	A	G	G	G	G	G	C	C	T	T
138	138	0	0	2	1	C	C	A	A	A	A	C	C	A	G	G	G	A	G	0	0	T	T
139	139	0	0	1	2	C	C	A	C	A	G	C	T	G	G	A	A	G	G	T	T	C	C
140	140	0	0	2	1	C	C	A	A	A	A	C	C	G	G	G	G	A	G	C	C	C	C
141	141	0	0	2	2	C	C	A	C	A	G	C	T	G	G	G	G	G	G	0	0	C	T
142	142	0	0	1	2	C	C	C	C	A	G	T	T	A	A	G	G	A	G	C	C	C	C
143	143	0	0	1	1	C	T	A	A	A	A	0	0	G	G	G	G	G	G	T	T	T	T
144	144	0	0	2	1	C	C	C	C	A	G	T	T	A	G	G	G	A	G	T	T	C	C
145	145	0	0	1	1	C	C	A	C	A	A	T	T	A	A	A	G	G	G	T	T	C	C
146	146	0	0	2	2	C	C	C	C	G	G	T	T	G	G	G	G	A	G	C	C	C	T
147	147	0	0	2	1	0	0	C	C	G	G	T	T	A	G	A	G	A	G	C	C	C	C
148	148	0	0	1	2	0	0	C	C	G	G	C	C	G	G	A	G	G	G	T	T	C	C
149	149	0	0	2	2	0	0	C	C	G	G	T	T	G	G	G	G	G	G	C	C	C	C
150	150	0	0	1	2	C	C	A	C	A	A	0	0	G	G	G	G	A	G	C	T	C	C
151	151	0	0	1	1	C	C	A	C	A	G	C	T	G	G	G	G	A	G	C	C	C	T
152	152	0	0	1	2	C	C	A	C	A	A	C	T	A	G	G	G	A	G	C	C	C	C
153	153	0	0	2	1	0	0	C	C	G	G	T	T	G	G	G	G	G	G	T	T	C	C
154	154	0	0	2	1	C	C	C	C	G	G	T	T	G	G	G	G	A	A	C	T	C	C
155	155	0	0	2	2	C	C	A	C	A	G	C	T	G	G	A	G	A	G	C	C	C	C
156	156	0	0	1	1	C	C	C	C	A	G	T	T	G	G	G	G	A	G	C	C	C	T
157	157	0	0	1	2	C	C	A	C	A	G	C	T	G	G	G	G	A	G	T	T	C	C
158	158	0	0	2	1	0	0	A	C	A	G	C	T	G	G	A	G	A	G	C	C	C	C
159	159	0	0	1	2	0	0	A	C	A	G	C	C	A	G	A	G	A	G	C	C	C	T
160	160	0	0	1	1	0	0	A	A	A	A	C	T	G	G	A	G	G	G	T	T	C	C
161	161	0	0	1	2	C	T	A	A	A	A	C	T	G	G	A	A	G	G	C	C	C	C
162	162	0	0	1	2	C	C	A	C	A	G	T	T	G	G	G	G	A	G	C	C	C	T
163	163	0	0	2	2	C	T	A	C	A	G	C	T	A	A	G	G	A	G	C	C	C	T
164	164	0	0	2	1	C	T	A	C	A	A	C	T	G	G	G	G	A	G	C	C	T	T
165	165	0	0	2	1	C	C	A	C	A	A	C	T	A	A	G	G	A	G	C	C	T	T
166	166	0	0	2	1	C	T	C	C	A	G	T	T	A	G	G	G	G	G	C	C	0	0
167	167	0	0	2	1	C	C	A	C	A	A	C	T	A	G	G	G	G	G	T	T	C	C
168	168	0	0	2	1	C	C	A	C	A	G	C	C	G	G	A	A	A	G	C	C	C	T
169	169	0	0	2	1	C	C	0	0	A	G	T	T	A	G	G	G	A	G	C	T	C	C
170	170	0	0	1	1	C	C	A	C	A	A	C	T	A	G	A	A	G	G	T	T	C	C
171	171	0	0	1	1	C	C	C	C	A	G	T	T	A	A	A	G	A	G	C	T	C	T
172	172	0	0	2	2	C	C	A	A	A	A	C	C	G	G	G	G	A	A	C	C	C	T
173	173	0	0	1	2	C	T	A	C	A	G	C	T	G	G	A	G	A	G	C	C	C	C
174	174	0	0	2	1	C	C	C	C	A	G	T	T	G	G	G	G	A	G	C	C	C	T
175	175	0	0	2	1	C	C	A	C	A	G	T	T	G	G	A	G	G	G	T	T	C	C
176	176	0	0	2	1	C	C	C	C	A	G	T	T	A	G	A	A	A	G	C	C	C	T
177	177	0	0	2	1	0	0	A	C	A	G	C	T	A	G	A	A	G	G	T	T	C	C
178	178	0	0	2	1	C	T	A	C	A	G	C	T	G	G	G	G	A	G	C	C	T	T
179	179	0	0	2	1	C	T	A	C	A	G	C	T	G	G	G	G	A	G	T	T	C	C
180	180	0	0	1	1	0	0	A	C	A	G	C	T	G	G	A	G	A	G	C	C	C	T
181	181	0	0	2	1	0	0	A	A	A	A	C	C	A	G	G	G	A	G	C	C	T	T
182	182	0	0	1	1	C	C	C	C	A	G	T	T	A	G	G	G	A	G	C	C	C	C
183	183	0	0	1	1	0	0	C	C	A	G	T	T	G	G	G	G	A	G	C	C	0	0
184	184	0	0	1	1	C	C	C	C	A	G	T	T	A	G	G	G	G	G	C	C	0	0
185	185	0	0	2	1	C	C	A	C	A	G	C	T	G	G	G	G	A	G	C	C	T	T
186	186	0	0	1	2	C	C	A	C	A	A	C	T	A	G	G	G	A	A	C	C	T	T
187	187	0	0	2	2	C	T	A	A	A	A	C	C	G	G	A	A	G	G	C	C	0	0
188	188	0	0	2	1	C	C	C	C	A	G	T	T	G	G	G	G	G	G	C	T	C	C
189	189	0	0	1	1	C	T	A	A	A	A	C	C	G	G	A	G	A	G	C	C	C	T
190	190	0	0	2	1	C	C	A	C	A	A	T	T	G	G	G	G	G	G	T	T	C	C
191	191	0	0	2	1	0	0	C	C	A	G	T	T	G	G	G	G	G	G	C	C	C	C
192	192	0	0	2	1	C	C	A	C	A	A	C	T	A	G	G	G	A	G	C	T	C	C
193	193	0	0	2	1	0	0	0	0	A	G	C	T	A	G	A	G	G	G	C	C	0	0
194	194	0	0	1	2	C	C	A	C	A	G	C	T	A	G	G	G	A	G	C	T	T	T
195	195	0	0	1	2	0	0	A	C	A	G	C	T	A	G	G	G	A	G	C	C	0	0
196	196	0	0	1	2	C	T	A	A	A	A	C	C	G	G	G	G	G	G	T	T	C	C
197	197	0	0	2	2	C	C	C	C	A	G	C	T	G	G	A	G	A	G	C	C	C	C
198	198	0	0	2	2	C	C	C	C	A	A	T	T	A	A	A	G	G	G	T	T	C	C
199	199	0	0	2	2	C	C	C	C	A	A	T	T	A	G	G	G	A	G	C	C	C	C
200	200	0	0	1	2	C	T	A	A	A	A	C	C	G	G	G	G	0	0	C	T	0	0

## Sheet: MAP
chromosome	rs #	genetic distance	Bp position
1	rs2235371	0	208030703
1	rs2013162	0	208035307
1	rs861019	0	208042009
1	rs2073487	0	208043269
1	rs642961	0	208055893
2	rs2166975	0	70531502
2	rs930655	0	70537959
2	rs1523305	0	70552364
2	rs2902345	0	70570107

## Sheet: COV IRF6
ID	Subje1 ID	rs2235371	rs2013162	rs861019	rs2073487	rs642961
1	1	1	2	2	2	0
2	2	0	1	1	1	0
3	3	0	0	0	0	-9
4	4	1	0	2	2	0
5	5	0	1	1	1	0
6	6	2	1	2	2	0
7	7	0	1	1	0	0
8	8	0	1	2	2	1
9	9	-9	0	2	2	0
10	10	-9	1	1	1	0
11	11	0	1	1	1	0
12	12	0	0	1	0	2
13	13	0	0	1	0	2
14	14	1	1	2	1	0
15	15	0	1	-9	1	0
16	16	-9	-9	2	1	1
17	17	0	0	1	2	1
18	18	0	-9	1	0	2
19	19	1	1	2	1	1
20	20	-9	1	-9	-9	0
21	21	0	0	1	0	1
22	22	0	2	2	2	0
23	23	0	-9	0	0	0
24	24	0	1	-9	1	0
25	25	1	1	2	1	2
26	26	0	1	1	2	1
27	27	0	1	1	0	2
28	28	1	2	2	1	0
29	29	-9	1	-9	1	0
30	30	0	1	1	0	1
31	31	0	1	-9	2	0
32	32	1	1	-9	1	0
33	33	0	1	-9	0	0
34	34	0	1	1	1	0
35	35	0	1	1	1	0
36	36	0	1	0	0	-9
37	37	0	2	2	2	0
38	38	0	1	0	0	0
39	39	0	0	1	1	0
40	40	-9	1	1	1	0
41	41	0	1	0	0	0
42	42	0	1	1	0	2
43	43	0	0	1	0	1
44	44	-9	0	1	0	0
45	45	0	0	0	0	0
46	46	-9	1	2	1	0
47	47	0	1	2	2	-9
48	48	0	1	1	1	0
49	49	1	1	1	1	0
50	50	-9	0	1	-9	0
51	51	1	2	-9	0	0
52	52	-9	1	1	0	0
53	53	0	1	-9	-9	0
54	54	0	2	-9	-9	1
55	55	0	0	-9	1	0
56	56	-9	1	1	1	0
57	57	-9	1	1	1	0
58	58	0	-9	-9	1	0
59	59	1	-9	-9	-9	-9
60	60	0	1	1	1	0
61	61	0	1	0	0	0
62	62	0	0	1	0	0
63	63	0	1	-9	2	1
64	64	0	1	2	1	1
65	65	1	1	-9	1	0
66	66	1	1	1	1	0
67	67	0	1	1	0	1
68	68	0	0	0	-9	1
69	69	0	0	-9	0	1
70	70	0	1	0	0	0
71	71	1	1	2	-9	0
72	72	1	2	2	2	0
73	73	0	1	1	1	0
74	74	-9	1	1	0	1
75	75	0	-9	1	-9	0
76	76	0	0	-9	0	0
77	77	0	0	-9	-9	0
78	78	0	0	1	0	1
79	79	0	0	-9	0	0
80	80	0	1	2	1	1
81	81	1	0	-9	1	0
82	82	-9	1	-9	0	1
83	83	-9	1	1	1	0
84	84	0	1	1	1	0
85	85	0	1	1	1	0
86	86	0	1	0	1	-9
87	87	0	0	0	0	0
88	88	0	1	-9	0	0
89	89	0	1	-9	1	0
90	90	0	1	1	0	0
91	91	0	1	1	1	0
92	92	0	1	0	0	0
93	93	0	1	0	0	0
94	94	1	1	2	2	0
95	95	0	1	-9	-9	-9
96	96	0	2	2	2	0
97	97	1	-9	1	1	0
98	98	0	0	2	1	0
99	99	1	0	1	1	0
100	100	0	0	-9	0	0
101	101	0	1	2	2	0
102	102	0	0	1	0	1
103	103	0	0	0	0	0
104	104	0	0	1	0	1
105	105	1	1	1	1	0
106	106	-9	0	1	0	0
107	107	0	1	2	1	1
108	108	0	1	1	1	0
109	109	0	1	-9	0	0
110	110	0	1	-9	0	1
111	111	0	2	2	2	0
112	112	-9	2	2	2	0
113	113	-9	0	-9	2	-9
114	114	1	1	-9	1	0
115	115	-9	1	2	1	0
116	116	0	1	1	1	0
117	117	-9	0	2	2	2
118	118	1	2	2	2	0
119	119	0	1	0	-9	0
120	120	0	1	2	1	1
121	121	-9	1	1	1	0
122	122	1	1	1	1	0
123	123	-9	0	1	1	0
124	124	0	0	-9	-9	-9
125	125	0	1	2	1	2
126	126	0	1	1	1	0
127	127	-9	0	2	0	0
128	128	0	1	1	1	0
129	129	0	1	0	2	0
130	130	0	1	1	1	0
131	131	0	1	1	2	0
132	132	0	1	2	1	0
133	133	1	2	2	2	0
134	134	-9	1	1	1	0
135	135	1	0	1	1	0
136	136	0	1	2	1	2
137	137	1	1	1	1	1
138	138	0	2	2	2	1
139	139	0	1	1	1	0
140	140	0	2	2	2	0
141	141	0	1	1	1	0
142	142	0	0	1	0	2
143	143	1	2	2	-9	0
144	144	0	0	1	0	1
145	145	0	1	2	0	2
146	146	0	0	0	0	0
147	147	-9	0	0	0	1
148	148	-9	0	0	2	0
149	149	-9	0	0	0	0
150	150	0	1	2	-9	0
151	151	0	1	1	1	0
152	152	0	1	2	1	1
153	153	-9	0	0	0	0
154	154	0	0	0	0	0
155	155	0	1	1	1	0
156	156	0	0	1	0	0
157	157	0	1	1	1	0
158	158	-9	1	1	1	0
159	159	-9	1	1	2	1
160	160	-9	2	2	1	0
161	161	1	2	2	1	0
162	162	0	1	1	0	0
163	163	1	1	1	1	2
164	164	1	1	2	1	0
165	165	0	1	2	1	2
166	166	1	0	1	0	1
167	167	0	1	2	1	1
168	168	0	1	1	2	0
169	169	0	-9	1	0	1
170	170	0	1	2	1	1
171	171	0	0	0	0	2
172	172	0	2	2	2	0
173	173	1	1	1	1	0
174	174	0	0	1	0	0
175	175	0	1	0	0	0
176	176	0	0	1	0	1
177	177	-9	1	1	1	1
178	178	1	1	1	1	0
179	179	1	1	1	1	0
180	180	-9	1	1	1	0
181	181	-9	2	2	2	1
182	182	0	0	1	0	1
183	183	-9	0	1	0	0
184	184	0	0	1	0	1
185	185	0	1	1	1	0
186	186	0	1	2	1	1
187	187	1	2	2	2	0
188	188	0	0	0	0	0
189	189	1	2	2	2	0
190	190	0	1	2	0	0
191	191	-9	0	0	0	0
192	192	0	1	2	1	1
193	193	-9	-9	1	1	1
194	194	0	1	1	1	1
195	195	-9	1	1	1	1
196	196	1	2	2	2	0
197	197	0	0	1	1	0
198	198	0	0	2	0	2
199	199	0	0	2	0	1
200	200	1	2	2	2	0

## Sheet: COV TGFA
ID	Subje1 ID	rs2166975	rs930655	rs1523305	rs2902345
1	1	2	0	1	2
2	2	2	1	2	0
3	3	1	1	2	-9
4	4	2	1	2	-9
5	5	2	1	2	0
6	6	2	2	2	0
7	7	2	1	2	1
8	8	2	1	2	2
9	9	2	2	2	0
10	10	1	1	2	-9
11	11	1	1	2	2
12	12	2	0	0	-9
13	13	2	2	2	-9
14	14	2	-9	0	-9
15	15	2	2	2	2
16	16	2	1	2	0
17	17	2	0	2	2
18	18	2	2	2	2
19	19	1	1	2	0
20	20	2	-9	2	0
21	21	2	1	0	-9
22	22	2	1	0	-9
23	23	2	2	2	2
24	24	1	0	0	0
25	25	2	1	0	-9
26	26	2	1	2	-9
27	27	2	1	2	-9
28	28	2	2	0	2
29	29	2	2	0	2
30	30	2	1	2	2
31	31	2	1	2	0
32	32	2	0	0	2
33	33	2	1	2	0
34	34	1	1	2	0
35	35	2	0	2	0
36	36	2	0	0	2
37	37	2	1	1	2
38	38	2	1	2	2
39	39	2	1	1	2
40	40	2	0	0	2
41	41	2	1	0	2
42	42	2	1	0	2
43	43	2	2	0	2
44	44	2	1	0	-9
45	45	2	2	2	2
46	46	2	1	-9	-9
47	47	2	2	-9	-9
48	48	2	2	-9	0
49	49	2	1	2	0
50	50	2	1	0	2
51	51	2	1	0	0
52	52	2	0	-9	2
53	53	2	1	2	-9
54	54	2	1	0	2
55	55	2	-9	0	-9
56	56	2	1	-9	-9
57	57	2	0	0	2
58	58	2	1	-9	-9
59	59	-9	-9	-9	-9
60	60	2	0	2	2
61	61	2	1	-9	0
62	62	1	0	2	2
63	63	2	2	2	2
64	64	2	0	1	2
65	65	2	1	2	2
66	66	2	1	2	-9
67	67	2	1	2	2
68	68	2	2	2	2
69	69	2	0	0	2
70	70	1	0	0	2
71	71	2	1	-9	-9
72	72	2	1	0	2
73	73	2	1	2	0
74	74	2	0	2	0
75	75	2	0	2	0
76	76	1	0	0	0
77	77	2	0	-9	-9
78	78	2	0	2	1
79	79	0	-9	0	-9
80	80	0	0	-9	2
81	81	2	1	1	2
82	82	2	0	-9	0
83	83	2	1	2	-9
84	84	2	2	2	2
85	85	2	0	0	2
86	86	1	0	2	-9
87	87	2	1	2	2
88	88	0	0	2	2
89	89	1	2	2	2
90	90	2	2	-9	2
91	91	1	1	2	2
92	92	1	0	2	2
93	93	2	2	2	0
94	94	2	1	0	2
95	95	2	2	-9	0
96	96	1	0	0	2
97	97	2	0	2	2
98	98	0	0	0	2
99	99	2	2	2	-9
100	100	2	1	2	-9
101	101	2	1	1	2
102	102	2	1	-9	2
103	103	1	0	0	2
104	104	1	1	2	2
105	105	1	1	0	2
106	106	0	0	0	2
107	107	0	0	0	2
108	108	2	2	2	0
109	109	2	1	2	-9
110	110	2	1	2	0
111	111	2	1	2	0
112	112	1	0	0	0
113	113	2	2	-9	0
114	114	2	0	-9	-9
115	115	2	1	2	-9
116	116	2	2	2	0
117	117	2	-9	2	-9
118	118	2	1	2	0
119	119	1	1	1	2
120	120	2	2	1	2
121	121	2	-9	0	2
122	122	0	0	2	2
123	123	1	0	0	2
124	124	2	0	-9	-9
125	125	2	0	2	1
126	126	2	0	2	-9
127	127	2	1	1	1
128	128	0	0	2	2
129	129	2	2	2	2
130	130	1	1	-9	-9
131	131	1	1	-9	0
132	132	1	0	-9	2
133	133	2	0	-9	2
134	134	2	1	2	1
135	135	2	0	1	2
136	136	1	1	2	2
137	137	2	0	2	0
138	138	2	1	-9	0
139	139	0	0	0	2
140	140	2	1	2	2
141	141	2	0	-9	1
142	142	2	1	2	2
143	143	2	0	0	0
144	144	2	1	0	2
145	145	1	0	0	2
146	146	2	1	2	1
147	147	1	1	2	2
148	148	1	0	0	2
149	149	2	0	2	2
150	150	2	1	1	2
151	151	2	1	2	1
152	152	2	1	2	2
153	153	2	0	0	2
154	154	2	2	1	2
155	155	1	1	2	2
156	156	2	1	2	1
157	157	2	1	0	2
158	158	1	1	2	2
159	159	1	1	2	1
160	160	1	0	0	2
161	161	0	0	2	2
162	162	2	1	2	1
163	163	2	1	2	1
164	164	2	1	2	0
165	165	2	1	2	0
166	166	2	0	2	-9
167	167	2	0	0	2
168	168	0	1	2	1
169	169	2	1	1	2
170	170	0	0	0	2
171	171	1	1	1	1
172	172	2	2	2	1
173	173	1	1	2	2
174	174	2	1	2	1
175	175	1	0	0	2
176	176	0	1	2	1
177	177	0	0	0	2
178	178	2	1	2	0
179	179	2	1	0	2
180	180	1	1	2	1
181	181	2	1	2	0
182	182	2	1	2	2
183	183	2	1	2	-9
184	184	2	0	2	-9
185	185	2	1	2	0
186	186	2	2	2	0
187	187	0	0	2	-9
188	188	2	0	1	2
189	189	1	1	2	1
190	190	2	0	0	2
191	191	2	0	2	2
192	192	2	1	1	2
193	193	1	0	2	-9
194	194	2	1	1	0
195	195	2	1	2	-9
196	196	2	0	0	2
197	197	1	1	2	2
198	198	1	0	0	2
199	199	2	1	2	2
200	200	2	-9	1	-9

## Sheet: COV223
1	1	1
2	2	0
3	3	0
4	4	1
5	5	0
6	6	2
7	7	0
8	8	0
9	9	-9
10	10	-9
11	11	0
12	12	0
13	13	0
14	14	1
15	15	0
16	16	-9
17	17	0
18	18	0
19	19	1
20	20	-9
21	21	0
22	22	0
23	23	0
24	24	0
25	25	1
26	26	0
27	27	0
28	28	1
29	29	-9
30	30	0
31	31	0
32	32	1
33	33	0
34	34	0
35	35	0
36	36	0
37	37	0
38	38	0
39	39	0
40	40	-9
41	41	0
42	42	0
43	43	0
44	44	-9
45	45	0
46	46	-9
47	47	0
48	48	0
49	49	1
50	50	-9
51	51	1
52	52	-9
53	53	0
54	54	0
55	55	0
56	56	-9
57	57	-9
58	58	0
59	59	1
60	60	0
61	61	0
62	62	0
63	63	0
64	64	0
65	65	1
66	66	1
67	67	0
68	68	0
69	69	0
70	70	0
71	71	1
72	72	1
73	73	0
74	74	-9
75	75	0
76	76	0
77	77	0
78	78	0
79	79	0
80	80	0
81	81	1
82	82	-9
83	83	-9
84	84	0
85	85	0
86	86	0
87	87	0
88	88	0
89	89	0
90	90	0
91	91	0
92	92	0
93	93	0
94	94	1
95	95	0
96	96	0
97	97	1
98	98	0
99	99	1
100	100	0
101	101	0
102	102	0
103	103	0
104	104	0
105	105	1
106	106	-9
107	107	0
108	108	0
109	109	0
110	110	0
111	111	0
112	112	-9
113	113	-9
114	114	1
115	115	-9
116	116	0
117	117	-9
118	118	1
119	119	0
120	120	0
121	121	-9
122	122	1
123	123	-9
124	124	0
125	125	0
126	126	0
127	127	-9
128	128	0
129	129	0
130	130	0
131	131	0
132	132	0
133	133	1
134	134	-9
135	135	1
136	136	0
137	137	1
138	138	0
139	139	0
140	140	0
141	141	0
142	142	0
143	143	1
144	144	0
145	145	0
146	146	0
147	147	-9
148	148	-9
149	149	-9
150	150	0
151	151	0
152	152	0
153	153	-9
154	154	0
155	155	0
156	156	0
157	157	0
158	158	-9
159	159	-9
160	160	-9
161	161	1
162	162	0
163	163	1
164	164	1
165	165	0
166	166	1
167	167	0
168	168	0
169	169	0
170	170	0
171	171	0
172	172	0
173	173	1
174	174	0
175	175	0
176	176	0
177	177	-9
178	178	1
179	179	1
180	180	-9
181	181	-9
182	182	0
183	183	-9
184	184	0
185	185	0
186	186	0
187	187	1
188	188	0
189	189	1
190	190	0
191	191	-9
192	192	0
193	193	-9
194	194	0
195	195	-9
196	196	1
197	197	0
198	198	0
199	199	0
200	200	1

## Sheet: COV 201
1	1	2
2	2	1
3	3	0
4	4	0
5	5	1
6	6	1
7	7	1
8	8	1
9	9	0
10	10	1
11	11	1
12	12	0
13	13	0
14	14	1
15	15	1
16	16	-9
17	17	0
18	18	-9
19	19	1
20	20	1
21	21	0
22	22	2
23	23	-9
24	24	1
25	25	1
26	26	1
27	27	1
28	28	2
29	29	1
30	30	1
31	31	1
32	32	1
33	33	1
34	34	1
35	35	1
36	36	1
37	37	2
38	38	1
39	39	0
40	40	1
41	41	1
42	42	1
43	43	0
44	44	0
45	45	0
46	46	1
47	47	1
48	48	1
49	49	1
50	50	0
51	51	2
52	52	1
53	53	1
54	54	2
55	55	0
56	56	1
57	57	1
58	58	-9
59	59	-9
60	60	1
61	61	1
62	62	0
63	63	1
64	64	1
65	65	1
66	66	1
67	67	1
68	68	0
69	69	0
70	70	1
71	71	1
72	72	2
73	73	1
74	74	1
75	75	-9
76	76	0
77	77	0
78	78	0
79	79	0
80	80	1
81	81	0
82	82	1
83	83	1
84	84	1
85	85	1
86	86	1
87	87	0
88	88	1
89	89	1
90	90	1
91	91	1
92	92	1
93	93	1
94	94	1
95	95	1
96	96	2
97	97	-9
98	98	0
99	99	0
100	100	0
101	101	1
102	102	0
103	103	0
104	104	0
105	105	1
106	106	0
107	107	1
108	108	1
109	109	1
110	110	1
111	111	2
112	112	2
113	113	0
114	114	1
115	115	1
116	116	1
117	117	0
118	118	2
119	119	1
120	120	1
121	121	1
122	122	1
123	123	0
124	124	0
125	125	1
126	126	1
127	127	0
128	128	1
129	129	1
130	130	1
131	131	1
132	132	1
133	133	2
134	134	1
135	135	0
136	136	1
137	137	1
138	138	2
139	139	1
140	140	2
141	141	1
142	142	0
143	143	2
144	144	0
145	145	1
146	146	0
147	147	0
148	148	0
149	149	0
150	150	1
151	151	1
152	152	1
153	153	0
154	154	0
155	155	1
156	156	0
157	157	1
158	158	1
159	159	1
160	160	2
161	161	2
162	162	1
163	163	1
164	164	1
165	165	1
166	166	0
167	167	1
168	168	1
169	169	-9
170	170	1
171	171	0
172	172	2
173	173	1
174	174	0
175	175	1
176	176	0
177	177	1
178	178	1
179	179	1
180	180	1
181	181	2
182	182	0
183	183	0
184	184	0
185	185	1
186	186	1
187	187	2
188	188	0
189	189	2
190	190	1
191	191	0
192	192	1
193	193	-9
194	194	1
195	195	1
196	196	2
197	197	0
198	198	0
199	199	0
200	200	2

## Sheet: COV861
1	1	2
2	2	1
3	3	0
4	4	2
5	5	1
6	6	2
7	7	1
8	8	2
9	9	2
10	10	1
11	11	1
12	12	1
13	13	1
14	14	2
15	15	-9
16	16	2
17	17	1
18	18	1
19	19	2
20	20	-9
21	21	1
22	22	2
23	23	0
24	24	-9
25	25	2
26	26	1
27	27	1
28	28	2
29	29	-9
30	30	1
31	31	-9
32	32	-9
33	33	-9
34	34	1
35	35	1
36	36	0
37	37	2
38	38	0
39	39	1
40	40	1
41	41	0
42	42	1
43	43	1
44	44	1
45	45	0
46	46	2
47	47	2
48	48	1
49	49	1
50	50	1
51	51	-9
52	52	1
53	53	-9
54	54	-9
55	55	-9
56	56	1
57	57	1
58	58	-9
59	59	-9
60	60	1
61	61	0
62	62	1
63	63	-9
64	64	2
65	65	-9
66	66	1
67	67	1
68	68	0
69	69	-9
70	70	0
71	71	2
72	72	2
73	73	1
74	74	1
75	75	1
76	76	-9
77	77	-9
78	78	1
79	79	-9
80	80	2
81	81	-9
82	82	-9
83	83	1
84	84	1
85	85	1
86	86	0
87	87	0
88	88	-9
89	89	-9
90	90	1
91	91	1
92	92	0
93	93	0
94	94	2
95	95	-9
96	96	2
97	97	1
98	98	2
99	99	1
100	100	-9
101	101	2
102	102	1
103	103	0
104	104	1
105	105	1
106	106	1
107	107	2
108	108	1
109	109	-9
110	110	-9
111	111	2
112	112	2
113	113	-9
114	114	-9
115	115	2
116	116	1
117	117	2
118	118	2
119	119	0
120	120	2
121	121	1
122	122	1
123	123	1
124	124	-9
125	125	2
126	126	1
127	127	2
128	128	1
129	129	0
130	130	1
131	131	1
132	132	2
133	133	2
134	134	1
135	135	1
136	136	2
137	137	1
138	138	2
139	139	1
140	140	2
141	141	1
142	142	1
143	143	2
144	144	1
145	145	2
146	146	0
147	147	0
148	148	0
149	149	0
150	150	2
151	151	1
152	152	2
153	153	0
154	154	0
155	155	1
156	156	1
157	157	1
158	158	1
159	159	1
160	160	2
161	161	2
162	162	1
163	163	1
164	164	2
165	165	2
166	166	1
167	167	2
168	168	1
169	169	1
170	170	2
171	171	0
172	172	2
173	173	1
174	174	1
175	175	0
176	176	1
177	177	1
178	178	1
179	179	1
180	180	1
181	181	2
182	182	1
183	183	1
184	184	1
185	185	1
186	186	2
187	187	2
188	188	0
189	189	2
190	190	2
191	191	0
192	192	2
193	193	1
194	194	1
195	195	1
196	196	2
197	197	1
198	198	2
199	199	2
200	200	2

## Sheet: COV207
1	1	2
2	2	1
3	3	0
4	4	2
5	5	1
6	6	2
7	7	0
8	8	2
9	9	2
10	10	1
11	11	1
12	12	0
13	13	0
14	14	1
15	15	1
16	16	1
17	17	2
18	18	0
19	19	1
20	20	-9
21	21	0
22	22	2
23	23	0
24	24	1
25	25	1
26	26	2
27	27	0
28	28	1
29	29	1
30	30	0
31	31	2
32	32	1
33	33	0
34	34	1
35	35	1
36	36	0
37	37	2
38	38	0
39	39	1
40	40	1
41	41	0
42	42	0
43	43	0
44	44	0
45	45	0
46	46	1
47	47	2
48	48	1
49	49	1
50	50	-9
51	51	0
52	52	0
53	53	-9
54	54	-9
55	55	1
56	56	1
57	57	1
58	58	1
59	59	-9
60	60	1
61	61	0
62	62	0
63	63	2
64	64	1
65	65	1
66	66	1
67	67	0
68	68	-9
69	69	0
70	70	0
71	71	-9
72	72	2
73	73	1
74	74	0
75	75	-9
76	76	0
77	77	-9
78	78	0
79	79	0
80	80	1
81	81	1
82	82	0
83	83	1
84	84	1
85	85	1
86	86	1
87	87	0
88	88	0
89	89	1
90	90	0
91	91	1
92	92	0
93	93	0
94	94	2
95	95	-9
96	96	2
97	97	1
98	98	1
99	99	1
100	100	0
101	101	2
102	102	0
103	103	0
104	104	0
105	105	1
106	106	0
107	107	1
108	108	1
109	109	0
110	110	0
111	111	2
112	112	2
113	113	2
114	114	1
115	115	1
116	116	1
117	117	2
118	118	2
119	119	-9
120	120	1
121	121	1
122	122	1
123	123	1
124	124	-9
125	125	1
126	126	1
127	127	0
128	128	1
129	129	2
130	130	1
131	131	2
132	132	1
133	133	2
134	134	1
135	135	1
136	136	1
137	137	1
138	138	2
139	139	1
140	140	2
141	141	1
142	142	0
143	143	-9
144	144	0
145	145	0
146	146	0
147	147	0
148	148	2
149	149	0
150	150	-9
151	151	1
152	152	1
153	153	0
154	154	0
155	155	1
156	156	0
157	157	1
158	158	1
159	159	2
160	160	1
161	161	1
162	162	0
163	163	1
164	164	1
165	165	1
166	166	0
167	167	1
168	168	2
169	169	0
170	170	1
171	171	0
172	172	2
173	173	1
174	174	0
175	175	0
176	176	0
177	177	1
178	178	1
179	179	1
180	180	1
181	181	2
182	182	0
183	183	0
184	184	0
185	185	1
186	186	1
187	187	2
188	188	0
189	189	2
190	190	0
191	191	0
192	192	1
193	193	1
194	194	1
195	195	1
196	196	2
197	197	1
198	198	0
199	199	0
200	200	2

## Sheet: COV642
1	1	0
2	2	0
3	3	-9
4	4	0
5	5	0
6	6	0
7	7	0
8	8	1
9	9	0
10	10	0
11	11	0
12	12	2
13	13	2
14	14	0
15	15	0
16	16	1
17	17	1
18	18	2
19	19	1
20	20	0
21	21	1
22	22	0
23	23	0
24	24	0
25	25	2
26	26	1
27	27	2
28	28	0
29	29	0
30	30	1
31	31	0
32	32	0
33	33	0
34	34	0
35	35	0
36	36	-9
37	37	0
38	38	0
39	39	0
40	40	0
41	41	0
42	42	2
43	43	1
44	44	0
45	45	0
46	46	0
47	47	-9
48	48	0
49	49	0
50	50	0
51	51	0
52	52	0
53	53	0
54	54	1
55	55	0
56	56	0
57	57	0
58	58	0
59	59	-9
60	60	0
61	61	0
62	62	0
63	63	1
64	64	1
65	65	0
66	66	0
67	67	1
68	68	1
69	69	1
70	70	0
71	71	0
72	72	0
73	73	0
74	74	1
75	75	0
76	76	0
77	77	0
78	78	1
79	79	0
80	80	1
81	81	0
82	82	1
83	83	0
84	84	0
85	85	0
86	86	-9
87	87	0
88	88	0
89	89	0
90	90	0
91	91	0
92	92	0
93	93	0
94	94	0
95	95	-9
96	96	0
97	97	0
98	98	0
99	99	0
100	100	0
101	101	0
102	102	1
103	103	0
104	104	1
105	105	0
106	106	0
107	107	1
108	108	0
109	109	0
110	110	1
111	111	0
112	112	0
113	113	-9
114	114	0
115	115	0
116	116	0
117	117	2
118	118	0
119	119	0
120	120	1
121	121	0
122	122	0
123	123	0
124	124	-9
125	125	2
126	126	0
127	127	0
128	128	0
129	129	0
130	130	0
131	131	0
132	132	0
133	133	0
134	134	0
135	135	0
136	136	2
137	137	1
138	138	1
139	139	0
140	140	0
141	141	0
142	142	2
143	143	0
144	144	1
145	145	2
146	146	0
147	147	1
148	148	0
149	149	0
150	150	0
151	151	0
152	152	1
153	153	0
154	154	0
155	155	0
156	156	0
157	157	0
158	158	0
159	159	1
160	160	0
161	161	0
162	162	0
163	163	2
164	164	0
165	165	2
166	166	1
167	167	1
168	168	0
169	169	1
170	170	1
171	171	2
172	172	0
173	173	0
174	174	0
175	175	0
176	176	1
177	177	1
178	178	0
179	179	0
180	180	0
181	181	1
182	182	1
183	183	0
184	184	1
185	185	0
186	186	1
187	187	0
188	188	0
189	189	0
190	190	0
191	191	0
192	192	1
193	193	1
194	194	1
195	195	1
196	196	0
197	197	0
198	198	2
199	199	1
200	200	0

## Sheet: COV216
1	1	2
2	2	2
3	3	1
4	4	2
5	5	2
6	6	2
7	7	2
8	8	2
9	9	2
10	10	1
11	11	1
12	12	2
13	13	2
14	14	2
15	15	2
16	16	2
17	17	2
18	18	2
19	19	1
20	20	2
21	21	2
22	22	2
23	23	2
24	24	1
25	25	2
26	26	2
27	27	2
28	28	2
29	29	2
30	30	2
31	31	2
32	32	2
33	33	2
34	34	1
35	35	2
36	36	2
37	37	2
38	38	2
39	39	2
40	40	2
41	41	2
42	42	2
43	43	2
44	44	2
45	45	2
46	46	2
47	47	2
48	48	2
49	49	2
50	50	2
51	51	2
52	52	2
53	53	2
54	54	2
55	55	2
56	56	2
57	57	2
58	58	2
59	59	-9
60	60	2
61	61	2
62	62	1
63	63	2
64	64	2
65	65	2
66	66	2
67	67	2
68	68	2
69	69	2
70	70	1
71	71	2
72	72	2
73	73	2
74	74	2
75	75	2
76	76	1
77	77	2
78	78	2
79	79	0
80	80	0
81	81	2
82	82	2
83	83	2
84	84	2
85	85	2
86	86	1
87	87	2
88	88	0
89	89	1
90	90	2
91	91	1
92	92	1
93	93	2
94	94	2
95	95	2
96	96	1
97	97	2
98	98	0
99	99	2
100	100	2
101	101	2
102	102	2
103	103	1
104	104	1
105	105	1
106	106	0
107	107	0
108	108	2
109	109	2
110	110	2
111	111	2
112	112	1
113	113	2
114	114	2
115	115	2
116	116	2
117	117	2
118	118	2
119	119	1
120	120	2
121	121	2
122	122	0
123	123	1
124	124	2
125	125	2
126	126	2
127	127	2
128	128	0
129	129	2
130	130	1
131	131	1
132	132	1
133	133	2
134	134	2
135	135	2
136	136	1
137	137	2
138	138	2
139	139	0
140	140	2
141	141	2
142	142	2
143	143	2
144	144	2
145	145	1
146	146	2
147	147	1
148	148	1
149	149	2
150	150	2
151	151	2
152	152	2
153	153	2
154	154	2
155	155	1
156	156	2
157	157	2
158	158	1
159	159	1
160	160	1
161	161	0
162	162	2
163	163	2
164	164	2
165	165	2
166	166	2
167	167	2
168	168	0
169	169	2
170	170	0
171	171	1
172	172	2
173	173	1
174	174	2
175	175	1
176	176	0
177	177	0
178	178	2
179	179	2
180	180	1
181	181	2
182	182	2
183	183	2
184	184	2
185	185	2
186	186	2
187	187	0
188	188	2
189	189	1
190	190	2
191	191	2
192	192	2
193	193	1
194	194	2
195	195	2
196	196	2
197	197	1
198	198	1
199	199	2
200	200	2

[truncated: 3 more sheets: COV930, COV152, COV290]
