# Supplementary material for: Gene-environment interaction in molar-incisor hypomineralization
Source: PLoS One. 2021 Jan 6;16(1):e0241898. doi: 10.1371/journal.pone.0241898 (PMC7787379; doi:10.1371/journal.pone.0241898)
Supplement: S3 File — (XLSX) [file pone.0241898.s003.xlsx]

## Sheet: PED
	Subject ID	Father	Mother	Sex (M=1)	MIH (=2)	rs2073487		rs2013162		rs17015215		rs861019		rs642961		rs2902345		rs1523305
1	01I	0	0	1	2	T	T	0	0	T	T	0	0	A	G	C	C	C	C
2	17C	0	0	2	2	T	T	0	0	0	0	0	0	A	G	T	T	0	0
3	33A	0	0	2	1	T	T	0	0	0	0	A	G	A	G	T	T	C	T
4	49C	0	0	2	2	C	C	A	C	C	C	A	G	G	G	T	T	C	T
5	65	0	0	2	2	C	C	0	0	C	T	A	G	A	G	0	0	0	0
6	82	0	0	1	1	T	T	C	C	C	T	A	G	G	G	T	T	T	T
7	99	0	0	2	2	0	0	C	C	C	T	0	0	A	G	C	C	C	T
8	115B	0	0	2	2	C	C	C	C	C	T	0	0	A	G	C	C	T	T
9	129	0	0	2	1	0	0	0	0	C	T	0	0	A	G	0	0	0	0
10	143	0	0	2	1	C	C	0	0	C	T	0	0	G	G	T	T	T	T
11	159	0	0	1	1	T	T	0	0	C	T	0	0	A	G	C	C	0	0
12	09F	0	0	2	2	C	C	0	0	C	T	A	G	A	G	T	C	0	0
13	25G	0	0	1	1	C	C	C	C	0	0	A	G	G	G	T	T	T	T
14	41C	0	0	1	1	C	T	C	C	0	0	G	G	G	G	T	T	C	T
15	57	0	0	1	2	C	C	A	C	0	0	0	0	G	G	T	T	C	T
16	74	0	0	1	2	C	C	C	C	C	C	A	G	G	G	C	C	C	C
17	91	0	0	1	1	C	C	A	C	C	C	A	G	G	G	T	T	C	T
18	105	0	0	2	1	C	C	0	0	C	T	G	G	A	G	0	0	C	T
19	122B	0	0	1	2	C	C	C	C	C	T	0	0	G	G	T	T	C	T
20	136	0	0	1	1	C	C	C	C	C	T	0	0	A	G	T	C	T	T
21	151	0	0	1	1	C	C	0	0	C	T	0	0	G	G	T	T	C	T
22	170E	0	0	1	1	0	0	C	C	C	T	0	0	G	G	C	C	T	T
23	02I	0	0	2	1	C	T	0	0	0	0	A	G	A	G	T	C	0	0
24	18B	0	0	1	2	C	C	C	C	0	0	0	0	A	G	T	C	T	T
25	34B	0	0	2	1	C	C	A	C	C	C	A	G	G	G	T	T	C	T
26	50	0	0	2	2	C	C	A	C	C	C	A	G	G	G	C	C	C	C
27	66	0	0	1	1	C	C	0	0	0	0	A	G	A	G	0	0	T	T
28	83	0	0	1	1	C	C	0	0	C	T	G	G	G	G	T	T	C	C
29	100	0	0	1	1	C	C	C	C	C	T	0	0	G	G	T	C	T	T
30	116C	0	0	2	2	C	C	C	C	C	C	0	0	G	G	C	C	T	T
31	130	0	0	1	1	C	C	0	0	0	0	0	0	A	G	T	T	T	T
32	144	0	0	2	1	C	C	0	0	C	T	0	0	A	G	T	T	T	T
33	160	0	0	1	2	T	T	C	C	0	0	0	0	G	G	T	T	T	T
34	10B	0	0	2	2	C	C	C	C	0	0	A	G	A	G	T	C	0	0
35	26B	0	0	2	1	C	T	0	0	0	0	A	A	A	G	T	C	C	T
36	42A	0	0	2	1	C	C	0	0	0	0	A	G	G	G	T	C	T	T
37	58	0	0	2	2	C	C	A	A	C	T	A	A	G	G	T	C	0	0
38	75	0	0	2	2	0	0	0	0	C	C	G	G	G	G	T	T	C	T
39	92	0	0	1	1	C	C	C	C	C	T	A	G	G	G	T	T	T	T
40	106	0	0	1	1	C	C	0	0	C	T	0	0	A	G	0	0	T	T
41	123	0	0	1	2	C	C	C	C	0	0	G	G	A	G	0	0	T	T
42	137	0	0	1	1	C	C	0	0	0	0	0	0	A	G	C	C	T	T
43	152	0	0	1	1	C	C	C	C	C	T	G	G	A	G	T	C	C	T
44	171	0	0	1	1	T	T	C	C	C	T	0	0	G	G	0	0	T	T
45	03A	0	0	2	2	C	C	0	0	0	0	0	0	A	G	0	0	T	T
46	19B	0	0	2	2	C	C	0	0	0	0	A	A	A	G	T	C	T	T
47	35A	0	0	2	1	C	C	C	C	C	C	A	G	A	G	0	0	0	0
48	51	0	0	2	2	C	C	A	C	C	C	A	G	A	G	C	C	C	C
49	67	0	0	2	2	C	C	A	C	C	T	A	G	G	G	T	T	C	T
50	84	0	0	2	1	C	C	C	C	C	C	G	G	G	G	C	C	C	C
51	101B	0	0	2	2	0	0	C	C	C	C	0	0	G	G	0	0	T	T
52	117F	0	0	1	2	0	0	C	C	C	C	A	A	A	G	T	T	0	0
53	131	0	0	2	1	C	C	C	C	0	0	0	0	G	G	T	T	T	T
54	145	0	0	1	1	C	C	C	C	C	C	0	0	G	G	T	T	T	T
55	161	0	0	1	1	T	T	C	C	C	C	0	0	A	G	T	C	T	T
56	11E	0	0	1	2	C	C	0	0	0	0	A	G	A	G	T	C	T	T
57	27D	0	0	1	1	C	C	C	C	0	0	G	G	G	G	T	T	C	T
58	43D	0	0	2	1	C	C	A	A	C	C	A	A	G	G	T	T	C	T
59	59	0	0	1	2	C	C	C	C	C	C	G	G	G	G	T	T	C	C
60	76	0	0	1	2	C	C	0	0	C	C	A	G	G	G	C	C	0	0
61	93	0	0	1	1	C	C	0	0	C	C	A	A	0	0	C	C	C	C
62	107	0	0	1	1	C	C	C	C	0	0	A	G	A	G	0	0	T	T
63	122A	0	0	1	2	C	C	C	C	C	C	A	G	A	G	T	T	T	T
64	138	0	0	2	1	C	C	0	0	0	0	A	A	A	G	C	C	T	T
65	153	0	0	2	1	C	C	C	C	C	C	0	0	A	G	0	0	0	0
66	172A	0	0	2	1	0	0	0	0	0	0	0	0	0	0	T	T	T	T
67	04A	0	0	1	2	C	T	0	0	0	0	0	0	A	G	T	C	T	T
68	20C	0	0	1	2	C	C	0	0	0	0	A	G	A	G	T	C	0	0
69	36C	0	0	1	1	C	C	A	A	C	T	A	G	G	G	T	T	C	C
70	52B	0	0	1	2	C	C	A	C	C	T	A	A	G	G	C	C	C	T
71	68	0	0	1	2	C	C	A	A	C	T	A	G	G	G	T	T	T	T
72	85	0	0	2	1	C	C	C	C	C	T	A	G	A	G	0	0	T	T
73	102A	0	0	2	1	0	0	0	0	C	T	A	G	A	G	T	C	T	T
74	118B	0	0	2	2	0	0	C	C	T	T	A	G	A	G	T	C	0	0
75	132	0	0	1	1	C	C	C	C	C	C	A	A	A	G	T	C	C	T
76	146	0	0	1	1	C	T	C	C	0	0	A	G	A	G	T	T	T	T
77	164	0	0	1	1	C	T	C	C	C	C	A	G	G	G	T	C	T	T
78	12A	0	0	1	2	T	T	0	0	0	0	A	G	A	G	C	C	T	T
79	28E	0	0	1	1	C	C	A	C	0	0	A	G	A	G	T	T	C	T
80	44A	0	0	1	2	C	C	A	C	C	C	G	G	G	G	T	T	T	T
81	60	0	0	1	2	C	C	C	C	C	C	G	G	G	G	T	T	C	C
82	77	0	0	2	2	C	C	A	C	C	T	G	G	G	G	C	C	C	C
83	94B	0	0	1	2	C	T	A	C	0	0	A	G	G	G	C	C	T	T
84	108	0	0	1	1	C	T	0	0	C	T	A	G	G	G	T	T	T	T
85	124	0	0	2	2	C	C	C	C	0	0	0	0	G	G	0	0	C	T
86	139	0	0	2	1	0	0	C	C	C	C	A	G	A	G	T	T	T	T
87	154	0	0	1	1	0	0	C	C	C	T	A	G	A	G	T	T	T	T
88	174	0	0	1	1	C	C	0	0	C	C	A	G	A	G	T	C	C	T
89	05A	0	0	1	2	C	C	0	0	0	0	0	0	A	G	T	C	0	0
90	21E	0	0	1	2	0	0	0	0	T	T	A	A	G	G	T	T	T	T
91	37A	0	0	2	1	C	C	C	C	C	C	A	A	A	A	T	T	T	T
92	53C	0	0	2	2	C	C	C	C	C	T	A	G	G	G	T	T	0	0
93	69	0	0	1	2	0	0	0	0	0	0	A	G	A	G	T	T	C	T
94	86	0	0	1	1	C	C	0	0	T	T	0	0	G	G	T	T	T	T
95	102B	0	0	1	1	0	0	C	C	C	T	G	G	G	G	0	0	T	T
96	119A	0	0	1	1	C	C	C	C	C	C	0	0	A	G	T	T	T	T
97	133	0	0	1	1	0	0	C	C	C	C	A	G	A	G	T	T	C	T
98	147	0	0	2	1	C	T	C	C	0	0	0	0	0	0	T	C	T	T
99	165	0	0	1	1	0	0	0	0	0	0	A	G	A	G	T	T	T	T
100	13A	0	0	1	2	C	C	0	0	0	0	A	G	A	G	T	C	C	T
101	29C	0	0	2	1	C	C	A	C	0	0	A	A	G	G	T	T	C	T
102	45B	0	0	2	2	0	0	C	C	C	C	G	G	A	G	T	T	C	T
103	61	0	0	1	2	C	C	C	C	C	C	A	G	G	G	T	T	C	T
104	78	0	0	1	1	T	T	A	C	C	C	A	G	0	0	T	T	C	C
105	95	0	0	1	2	0	0	0	0	C	C	A	A	0	0	C	C	T	T
106	109	0	0	1	1	C	T	C	C	C	T	A	G	A	A	C	C	T	T
107	125	0	0	1	2	C	C	0	0	0	0	A	G	0	0	0	0	T	T
108	140	0	0	2	1	C	C	C	C	C	C	A	G	G	G	C	C	0	0
109	155	0	0	2	1	0	0	C	C	C	T	A	A	0	0	0	0	T	T
110	175	0	0	2	1	T	T	C	C	C	T	0	0	A	G	T	T	T	T
111	06A	0	0	2	2	C	C	0	0	0	0	A	A	A	G	C	C	T	T
112	22A	0	0	2	1	C	C	0	0	0	0	O	0	0	0	T	T	C	T
113	38A	0	0	1	1	C	C	C	C	C	C	A	A	G	G	T	T	T	T
114	54	0	0	2	1	C	T	C	C	0	0	G	G	G	G	C	C	C	T
115	70	0	0	1	2	C	T	A	C	C	C	G	G	A	G	T	T	C	T
116	87	0	0	1	1	C	C	C	C	0	0	A	G	G	G	T	T	T	T
117	102C	0	0	2	1	0	0	A	C	C	T	0	0	G	G	T	T	T	T
118	119B	0	0	1	1	C	C	A	C	C	C	0	0	A	G	T	C	T	T
119	134	0	0	2	1	C	C	C	C	0	0	0	0	A	G	T	T	T	T
120	148	0	0	2	1	C	C	0	0	C	C	0	0	G	G	T	T	C	T
121	166	0	0	2	1	T	T	A	C	C	T	0	0	A	G	C	C	T	T
122	14B	0	0	1	2	C	C	C	C	0	0	A	G	A	G	C	C	C	T
123	30A	0	0	1	1	C	C	0	0	0	0	A	A	A	G	T	T	C	T
124	46A	0	0	2	2	C	C	A	C	T	T	A	G	A	G	T	T	T	T
125	62	0	0	1	2	C	T	0	0	C	C	A	G	G	G	T	T	C	T
126	79	0	0	2	1	C	C	C	C	0	0	A	G	A	G	0	0	C	C
127	96	0	0	1	2	C	C	0	0	C	C	A	G	0	0	C	C	T	T
128	110C	0	0	2	2	C	C	0	0	C	C	A	A	G	G	T	T	T	T
129	126B	0	0	1	1	0	0	C	C	C	T	A	G	A	G	T	T	T	T
130	141	0	0	2	1	C	C	C	C	C	T	0	0	A	G	0	0	C	T
131	156	0	0	2	1	C	T	C	C	0	0	A	A	A	G	0	0	T	T
132	175	0	0	1	1	T	T	C	C	T	T	0	0	0	0	T	C	T	T
133	07B	0	0	2	2	C	C	0	0	T	T	A	G	A	G	0	0	T	T
134	23C	0	0	1	1	0	0	C	C	0	O	A	G	G	G	T	C	C	C
135	39A	0	0	1	1	C	C	A	C	C	C	G	G	A	G	T	T	C	T
136	55	0	0	1	2	C	C	C	C	C	T	A	G	A	G	T	T	C	T
137	71	0	0	1	2	C	C	C	C	C	T	0	0	A	G	T	T	T	T
138	88	0	0	1	1	T	T	C	C	0	0	0	0	G	G	T	T	T	T
139	103	0	0	1	2	C	T	C	C	C	T	A	G	A	G	C	C	T	T
140	120A	0	0	1	2	C	C	C	C	C	C	A	A	G	G	T	T	T	T
141	135	0	0	2	1	0	0	0	0	C	C	0	0	A	G	T	C	T	T
142	149	0	0	1	2	0	0	C	C	C	C	0	0	G	G	T	T	0	0
143	168	0	0	1	1	0	0	0	0	C	T	A	G	A	G	0	0	T	T
144	15C	0	0	1	2	C	C	C	C	0	0	0	0	A	G	T	C	T	T
145	31B	0	0	2	2	0	0	A	A	0	0	0	0	G	G	T	T	C	T
146	47B	0	0	2	2	C	C	A	C	C	T	A	G	0	0	C	C	C	T
147	63	0	0	1	2	C	C	A	C	C	C	0	0	A	G	T	T	T	T
148	80	0	0	1	1	C	C	0	0	C	T	0	0	A	G	0	0	T	T
149	97	0	0	1	2	C	T	C	C	C	T	A	A	A	G	T	T	T	T
150	111B	0	0	1	2	C	C	C	C	C	C	A	G	A	A	T	C	0	0
151	127	0	0	2	1	0	0	C	C	C	T	A	G	A	G	0	0	T	T
152	142	0	0	2	1	C	C	C	C	0	0	0	0	A	G	0	0	T	T
153	157	0	0	2	1	C	C	C	C	0	0	G	G	A	G	T	T	T	T
154	169	0	0	1	2	C	C	A	A	C	T	0	0	A	G	0	0	T	T
155	08C	0	0	2	1	C	C	0	0	0	0	0	0	G	G	0	0	T	T
156	24D	0	0	1	1	T	T	0	0	T	T	0	0	A	G	0	0	T	T
157	40D	0	0	2	1	C	C	0	0	0	0	A	G	A	G	T	T	T	T
158	56	0	0	1	2	C	C	0	0	0	0	A	G	G	G	T	C	C	C
159	73	0	0	1	2	C	C	0	0	C	C	A	A	A	G	T	T	C	C
160	89	0	0	2	1	C	C	0	0	C	C	A	A	A	G	C	C	T	T
161	104	0	0	2	2	T	T	C	C	C	C	A	A	G	G	T	T	T	T
162	121A	0	0	1	2	C	C	0	0	T	T	A	G	A	A	T	T	T	T
163	135B	0	0	2	1	0	0	C	C	0	0	A	A	A	G	T	C	T	T
164	150	0	0	2	1	0	0	C	C	T	T	A	A	A	G	T	C	T	T
165	169B	0	0	1	1	C	T	A	C	C	T	0	0	0	0	T	T	T	T
166	16A	0	0	1	2	C	C	A	C	0	0	A	G	G	G	T	C	C	T
167	32C	0	0	1	1	C	C	C	C	0	0	A	A	A	G	T	T	T	T
168	48A	0	0	1	2	C	C	C	C	C	T	G	G	0	0	T	T	C	T
169	64	0	0	1	2	C	C	C	C	C	C	0	0	A	G	T	T	T	T
170	81	0	0	2	1	C	C	C	C	T	T	0	0	A	G	T	C	C	T
171	98B	0	0	2	2	0	0	C	C	C	C	A	A	A	G	T	T	T	T
172	114	0	0	1	2	C	C	C	C	C	C	A	G	A	G	C	C	C	T
173	128 A	0	0	1	1	C	C	0	0	C	T	0	0	A	G	0	0	T	T
174	158	0	0	1	2	C	C	0	0	C	C	A	G	A	A	T	T	T	T

## Sheet: MAP
chromosome	rs #	genetic distance	Bp position
1	rs2073487	0	209803301
1	rs2013162	0	209795339
1	rs17015215	0	209790735
1	rs861019	0	209802041
1	rs642961	0	209815925
2	rs2902345	0	70489467
2	rs1523305	0	70471724

## Sheet: COV
ID	Subject ID	rs2073487	rs2013162	rs17015215	rs861019	rs642961	rs2902345	rs1523305
1	01I	2	-9	2	-9	0	2	2
2	17C	2	-9	-9	-9	1	0	-9
3	33A	2	-9	-9	1	1	0	1
4	49C	0	1	0	1	1	0	1
5	65	0	-9	1	1	0	-9	-9
6	82	2	0	1	1	2	0	0
7	99	-9	0	1	-9	1	2	1
8	115 B	0	0	1	-9	1	2	0
9	129	-9	-9	1	-9	1	-9	-9
10	143	0	-9	1	-9	2	0	0
11	159	2	-9	1	-9	1	2	-9
12	09F	0	-9	1	-9	1	1	-9
13	25G	0	0	-9	1	1	0	0
14	41C	1	0	-9	1	2	0	1
15	57	0	1	-9	-9	2	0	1
16	74	0	0	0	1	2	2	2
17	91	0	1	0	1	2	0	1
18	105	0	-9	1	2	1	-9	1
19	122B	0	0	1	-9	2	0	1
20	136	0	0	1	-9	1	1	0
21	151	0	-9	1	-9	2	0	1
22	170E	-9	0	1	1	2	2	0
23	02I	1	-9	-9	-9	1	1	-9
24	18B	0	0	-9	-9	1	1	0
25	34B	0	1	0	1	2	0	1
26	50	0	1	0	1	2	2	2
27	66	0	-9	-9	1	1	-9	0
28	83	0	-9	1	2	2	0	2
29	100	0	0	1	-9	2	1	0
30	116C	0	0	0	-9	2	2	0
31	130	0	-9	-9	-9	1	0	0
32	144	0	-9	1	-9	1	0	0
33	160	2	0	-9	-9	2	0	0
34	10B	0	0	-9	1	1	1	-9
35	26B	1	-9	-9	0	1	1	1
36	42A	0	-9	-9	1	2	1	0
37	58	0	2	1	0	2	1	-9
38	75	0	-9	0	2	2	0	1
39	92	0	0	1	1	2	0	0
40	106	0	-9	1	-9	1	-9	0
41	123	0	0	-9	2	1	-9	0
42	137	0	-9	-9	-9	1	2	0
43	152	0	0	1	2	1	1	1
44	171	2	0	1	-9	2	-9	0
45	03A	0	-9	-9	-9	1	-9	0
46	19B	0	-9	-9	0	1	1	0
47	35A	0	0	0	1	1	-9	-9
48	51	0	1	0	1	1	2	2
49	67	0	1	1	1	2	0	1
50	84	0	0	0	2	2	2	2
51	101B	-9	0	0	-9	2	-9	0
52	117F	-9	0	0	0	1	0	-9
53	131	0	0	-9	-9	2	0	0
54	145	0	0	0	-9	2	0	0
55	161	2	0	0	-9	1	1	0
56	11E	0	-9	-9	1	1	1	0
57	27D	0	0	-9	2	2	0	1
58	43D	0	2	0	0	2	0	1
59	59	0	0	0	2	2	2	2
60	76	0	-9	0	1	2	2	-9
61	93	0	-9	0	0	-9	2	2
62	107	0	0	-9	1	1	-9	0
63	122A	0	0	0	1	1	0	0
64	138	0	-9	-9	0	1	2	0
65	153	0	0	0	-9	1	-9	-9
66	172A	-9	-9	-9	-9	-9	0	0
67	04A	1	-9	-9	-9	1	1	0
68	20C	0	-9	-9	1	1	1	-9
69	36C	0	2	1	1	2	1	2
70	52B	0	1	1	0	2	2	1
71	68	0	2	1	1	2	0	0
72	85	0	0	1	1	1	-9	0
73	102A	-9	-9	1	1	1	1	0
74	118B	-9	0	2	1	1	1	-9
75	132	0	0	0	0	1	1	1
76	146	1	0	-9	1	1	0	0
77	164	1	0	0	1	2	1	0
78	12A	2	-9	-9	1	1	2	0
79	28E	0	1	-9	1	1	0	1
80	44a	0	1	0	2	2	0	0
81	60	0	0	0	2	2	0	2
82	77	0	1	1	2	2	2	2
83	94B	1	1	-9	1	2	2	0
84	108	1	-9	1	1	2	0	0
85	124	0	0	-9	-9	2	-9	1
86	139	-9	0	0	1	1	0	0
87	154	-9	0	1	1	1	0	0
88	174	0	-9	0	1	1	1	1
89	05A	0	-9	-9	-9	1	1	-9
90	21E	-9	-9	2	0	2	0	0
91	37A	0	0	0	0	0	0	0
92	53C	0	0	1	1	2	0	0
93	69	-9	-9	-9	1	1	0	1
94	86	0	-9	2	-9	2	0	0
95	102B	-9	0	1	2	2	-9	0
96	119A	0	0	0	-9	1	0	0
97	133	-9	0	0	1	1	0	1
98	147	1	0	0	-9	-9	1	0
99	165	-9	-9	-9	1	1	0	0
100	13A	0	-9	-9	1	1	1	1
101	29C	0	1	0	0	2	0	1
102	45B	0	0	0	2	1	0	1
103	61	0	0	0	1	2	0	1
104	78	2	2	0	1	-9	0	2
105	95	-9	-9	-9	0	-9	2	0
106	109	1	0	0	1	0	2	0
107	125	0	-9	-9	1	-9	-9	0
108	140	0	0	0	1	2	2	-9
109	155	-9	0	0	0	-9	-9	0
110	175	2	0	0	-9	1	0	0
111	06A	0	-9	-9	0	1	2	0
112	22A	0	-9	-9	-9	-9	0	1
113	38A	0	0	0	0	2	0	0
114	54	1	0	0	2	2	2	1
115	70	1	1	0	2	1	0	1
116	87	0	0	0	1	2	0	0
117	102C	-9	1	0	-9	2	0	0
118	119B	0	1	0	-9	1	1	0
119	134	0	0	0	-9	2	0	0
120	148	0	-9	-9	-9	1	0	1
121	166	2	1	0	-9	1	2	0
122	14B	0	0	0	1	1	2	1
123	30A	0	-9	-9	0	1	0	1
124	46A	1	1	0	1	1	0	0
125	62	0	-9	-9	1	2	0	1
126	79	0	0	0	1	1	-9	2
127	96	0	-9	-9	1	-9	2	0
128	110C	0	-9	-9	0	2	0	0
129	126B	-9	0	0	1	1	0	0
130	141	0	0	0	-9	1	-9	1
131	156	1	0	0	0	1	-9	0
132	175	2	0	0	-9	-9	1	0
133	07B	0	-9	-9	1	1	-9	0
134	23C	-9	0	0	1	2	1	2
135	39A	0	1	0	2	1	0	1
136	55	0	0	0	1	1	0	1
137	71	0	0	0	-9	1	0	0
138	88	2	0	0	-9	2	0	0
139	103	1	0	0	1	1	2	0
140	120 A	0	0	0	0	2	0	0
141	135	-9	-9	0	-9	1	1	0
142	149	-9	0	-9	-9	2	0	-9
143	168	-9	0	-9	1	1	-9	0
144	15C	0	0	0	-9	1	1	0
145	31B	-9	2	0	-9	2	0	1
146	47B	0	1	0	1	-9	2	1
147	63	0	1	0	-9	1	0	0
148	80	0	-9	-9	-9	1	-9	0
149	97	1	0	0	0	1	0	0
150	111B	0	0	0	1	0	1	-9
151	127	-9	0	0	1	1	-9	0
152	142	0	0	0	-9	1	-9	0
153	157	0	0	0	2	1	0	0
154	169	0	2	0	-9	1	-9	0
155	08C	0	-9	-9	-9	2	-9	0
156	24D	2	-9	-9	-9	1	-9	0
157	40D	0	-9	-9	1	1	0	0
158	56	0	-9	-9	1	2	1	2
159	73	0	-9	-9	0	1	0	2
160	89	0	-9	-9	0	1	2	0
161	104	2	0	0	0	2	0	0
162	121A	0	-9	-9	1	0	0	0
163	135B	-9	0	0	0	1	1	0
164	150	-9	0	2	0	1	1	0
165	169B	1	1	1	-9	-9	0	0
166	16A	0	1	-9	1	2	1	1
167	32C	0	0	-9	0	1	0	0
168	48A	0	0	1	2	-9	0	1
169	64	0	0	0	-9	1	0	0
170	81	0	0	2	-9	1	1	1
171	98B	-9	0	0	0	1	0	0
172	114	0	0	0	1	1	2	1
173	128 A	0	-9	1	-9	1	-9	0
174	158	0	-9	0	1	0	0	0

## Sheet: COV 152
ID	Subject ID	rs1523305
1	01I	2
2	17C	-9
3	33A	1
4	49C	1
5	65	-9
6	82	0
7	99	1
8	115 B	0
9	129	-9
10	143	0
11	159	-9
12	09F	-9
13	25G	0
14	41C	1
15	57	1
16	74	2
17	91	1
18	105	1
19	122B	1
20	136	0
21	151	1
22	170E	0
23	02I	-9
24	18B	0
25	34B	1
26	50	2
27	66	0
28	83	2
29	100	0
30	116C	0
31	130	0
32	144	0
33	160	0
34	10B	-9
35	26B	1
36	42A	0
37	58	-9
38	75	1
39	92	0
40	106	0
41	123	0
42	137	0
43	152	1
44	171	0
45	03A	0
46	19B	0
47	35A	-9
48	51	2
49	67	1
50	84	2
51	101B	0
52	117F	-9
53	131	0
54	145	0
55	161	0
56	11E	0
57	27D	1
58	43D	1
59	59	2
60	76	-9
61	93	2
62	107	0
63	122A	0
64	138	0
65	153	-9
66	172A	0
67	04A	0
68	20C	-9
69	36C	2
70	52B	1
71	68	0
72	85	0
73	102A	0
74	118B	-9
75	132	1
76	146	0
77	164	0
78	12A	0
79	28E	1
80	44a	0
81	60	2
82	77	2
83	94B	0
84	108	0
85	124	1
86	139	0
87	154	0
88	174	1
89	05A	-9
90	21E	0
91	37A	0
92	53C	0
93	69	1
94	86	0
95	102B	0
96	119A	0
97	133	1
98	147	0
99	165	0
100	13A	1
101	29C	1
102	45B	1
103	61	1
104	78	2
105	95	0
106	109	0
107	125	0
108	140	-9
109	155	0
110	175	0
111	06A	0
112	22A	1
113	38A	0
114	54	1
115	70	1
116	87	0
117	102C	0
118	119B	0
119	134	0
120	148	1
121	166	0
122	14B	1
123	30A	1
124	46A	0
125	62	1
126	79	2
127	96	0
128	110C	0
129	126B	0
130	141	1
131	156	0
132	175	0
133	07B	0
134	23C	2
135	39A	1
136	55	1
137	71	0
138	88	0
139	103	0
140	120 A	0
141	135	0
142	149	-9
143	168	0
144	15C	0
145	31B	1
146	47B	1
147	63	0
148	80	0
149	97	0
150	111B	-9
151	127	0
152	142	0
153	157	0
154	169	0
155	08C	0
156	24D	0
157	40D	0
158	56	2
159	73	2
160	89	0
161	104	0
162	121A	0
163	135B	0
164	150	0
165	169B	0
166	16A	1
167	32C	0
168	48A	1
169	64	0
170	81	1
171	98B	0
172	114	1
173	128 A	0
174	158	0

## Sheet: Sheet1
ID	Subject ID	Medic(Sim=1)
1	01I	1
2	17C	1
3	33A	0
4	49C	0
5	65	0
6	82	0
7	99	0
8	115 B	0
9	129	1
10	143	0
11	159	0
12	09F	0
13	25G	0
14	41C	0
15	57	0
16	74	0
17	91	0
18	105	0
19	122B	1
20	136	1
21	151	0
22	170E	0
23	02I	0
24	18B	1
25	34B	0
26	50	0
27	66	0
28	83	0
29	100	1
30	116C	1
31	130	0
32	144	0
33	160	0
34	10B	1
35	26B	1
36	42A	0
37	58	1
38	75	0
39	92	0
40	106	0
41	123	0
42	137	0
43	152	0
44	171	0
45	03A	1
46	19B	0
47	35A	0
48	51	1
49	67	1
50	84	0
51	101B	1
52	117F	1
53	131	0
54	145	1
55	161	0
56	11E	1
57	27D	1
58	43D	0
59	59	1
60	76	1
61	93	0
62	107	0
63	122A	0
64	138	0
65	153	1
66	172A	0
67	04A	0
68	20C	0
69	36C	0
70	52B	1
71	68	0
72	85	0
73	102A	0
74	118B	1
75	132	0
76	146	0
77	164	0
78	12A	1
79	28E	0
80	44a	0
81	60	0
82	77	0
83	94B	0
84	108	0
85	124	1
86	139	0
87	154	0
88	174	0
89	05A	0
90	21E	0
91	37A	0
92	53C	1
93	69	0
94	86	0
95	102B	0
96	119A	0
97	133	1
98	147	0
99	165	0
100	13A	1
101	29C	0
102	45B	0
103	61	1
104	78	0
105	95	0
106	109	0
107	125	1
108	140	0
109	155	0
110	175	1
111	06A	1
112	22A	0
113	38A	1
114	54	0
115	70	2
116	87	0
117	102C	0
118	119B	0
119	134	1
120	148	0
121	166	1
122	14B	0
123	30A	1
124	46A	1
125	62	0
126	79	0
127	96	0
128	110C	0
129	126B	0
130	141	0
131	156	0
132	175	1
133	07B	0
134	23C	0
135	39A	0
136	55	0
137	71	1
138	88	0
139	103	0
140	120 A	0
141	135	1
142	149	1
143	168	0
144	15C	1
145	31B	0
146	47B	1
147	63	1
148	80	0
149	97	1
150	111B	0
151	127	0
152	142	0
153	157	0
154	169	1
155	08C	0
156	24D	0
157	40D	0
158	56	0
159	73	0
160	89	0
161	104	1
162	121A	0
163	135B	0
164	150	0
165	169B	0
166	16A	0
167	32C	0
168	48A	0
169	64	1
170	81	0
171	98B	0
172	114	0
173	128 A	0
174	158	1

## Sheet: COV 290
ID	Subject ID	rs2902345
1	01I	2
2	17C	0
3	33A	0
4	49C	0
5	65	-9
6	82	0
7	99	2
8	115 B	2
9	129	-9
10	143	0
11	159	2
12	09F	1
13	25G	0
14	41C	0
15	57	0
16	74	2
17	91	0
18	105	-9
19	122B	0
20	136	1
21	151	0
22	170E	2
23	02I	1
24	18B	1
25	34B	0
26	50	2
27	66	-9
28	83	0
29	100	1
30	116C	2
31	130	0
32	144	0
33	160	0
34	10B	1
35	26B	1
36	42A	1
37	58	1
38	75	0
39	92	0
40	106	-9
41	123	-9
42	137	2
43	152	1
44	171	-9
45	03A	-9
46	19B	1
47	35A	-9
48	51	2
49	67	0
50	84	2
51	101B	-9
52	117F	0
53	131	0
54	145	0
55	161	1
56	11E	1
57	27D	0
58	43D	0
59	59	2
60	76	2
61	93	2
62	107	-9
63	122A	0
64	138	2
65	153	-9
66	172A	0
67	04A	1
68	20C	1
69	36C	1
70	52B	2
71	68	0
72	85	-9
73	102A	1
74	118B	1
75	132	1
76	146	0
77	164	1
78	12A	2
79	28E	0
80	44a	0
81	60	0
82	77	2
83	94B	2
84	108	0
85	124	-9
86	139	0
87	154	0
88	174	1
89	05A	1
90	21E	0
91	37A	0
92	53C	0
93	69	0
94	86	0
95	102B	-9
96	119A	0
97	133	0
98	147	1
99	165	0
100	13A	1
101	29C	0
102	45B	0
103	61	0
104	78	0
105	95	2
106	109	2
107	125	-9
108	140	2
109	155	-9
110	175	0
111	06A	2
112	22A	0
113	38A	0
114	54	2
115	70	0
116	87	0
117	102C	0
118	119B	1
119	134	0
120	148	0
121	166	2
122	14B	2
123	30A	0
124	46A	0
125	62	0
126	79	-9
127	96	2
128	110C	0
129	126B	0
130	141	-9
131	156	-9
132	175	1
133	07B	-9
134	23C	1
135	39A	0
136	55	0
137	71	0
138	88	0
139	103	2
140	120 A	0
141	135	1
142	149	0
143	168	-9
144	15C	1
145	31B	0
146	47B	2
147	63	0
148	80	-9
149	97	0
150	111B	1
151	127	-9
152	142	-9
153	157	0
154	169	-9
155	08C	-9
156	24D	-9
157	40D	0
158	56	1
159	73	0
160	89	2
161	104	0
162	121A	0
163	135B	1
164	150	1
165	169B	0
166	16A	1
167	32C	0
168	48A	0
169	64	0
170	81	1
171	98B	0
172	114	2
173	128 A	-9
174	158	0

## Sheet: COV 642
ID	Subject ID	rs642961
1	01I	0
2	17C	1
3	33A	1
4	49C	1
5	65	0
6	82	2
7	99	1
8	115 B	1
9	129	1
10	143	2
11	159	1
12	09F	1
13	25G	1
14	41C	2
15	57	2
16	74	2
17	91	2
18	105	1
19	122B	2
20	136	1
21	151	2
22	170E	2
23	02I	1
24	18B	1
25	34B	2
26	50	2
27	66	1
28	83	2
29	100	2
30	116C	2
31	130	1
32	144	1
33	160	2
34	10B	1
35	26B	1
36	42A	2
37	58	2
38	75	2
39	92	2
40	106	1
41	123	1
42	137	1
43	152	1
44	171	2
45	03A	1
46	19B	1
47	35A	1
48	51	1
49	67	2
50	84	2
51	101B	2
52	117F	1
53	131	2
54	145	2
55	161	1
56	11E	1
57	27D	2
58	43D	2
59	59	2
60	76	2
61	93	-9
62	107	1
63	122A	1
64	138	1
65	153	1
66	172A	-9
67	04A	1
68	20C	1
69	36C	2
70	52B	2
71	68	2
72	85	1
73	102A	1
74	118B	1
75	132	1
76	146	1
77	164	2
78	12A	1
79	28E	1
80	44a	2
81	60	2
82	77	2
83	94B	2
84	108	2
85	124	2
86	139	1
87	154	1
88	174	1
89	05A	1
90	21E	2
91	37A	0
92	53C	2
93	69	1
94	86	2
95	102B	2
96	119A	1
97	133	1
98	147	-9
99	165	1
100	13A	1
101	29C	2
102	45B	1
103	61	2
104	78	-9
105	95	-9
106	109	0
107	125	-9
108	140	2
109	155	-9
110	175	1
111	06A	1
112	22A	-9
113	38A	2
114	54	2
115	70	1
116	87	2
117	102C	2
118	119B	1
119	134	2
120	148	1
121	166	1
122	14B	1
123	30A	1
124	46A	1
125	62	2
126	79	1
127	96	-9
128	110C	2
129	126B	1
130	141	1
131	156	1
132	175	-9
133	07B	1
134	23C	2
135	39A	1
136	55	1
137	71	1
138	88	2
139	103	1
140	120 A	2
141	135	1
142	149	2
143	168	1
144	15C	1
145	31B	2
146	47B	-9
147	63	1
148	80	1
149	97	1
150	111B	0
151	127	1
152	142	1
153	157	1
154	169	1
155	08C	2
156	24D	1
157	40D	1
158	56	2
159	73	1
160	89	1
161	104	2
162	121A	0
163	135B	1
164	150	1
165	169B	-9
166	16A	2
167	32C	1
168	48A	-9
169	64	1
170	81	1
171	98B	1
172	114	1
173	128 A	1
174	158	0

## Sheet: COV 861
ID	Subject ID	rs861019
1	01I	-9
2	17C	-9
3	33A	1
4	49C	1
5	65	1
6	82	1
7	99	-9
8	115 B	-9
9	129	-9
10	143	-9
11	159	-9
12	09F	-9
13	25G	1
14	41C	1
15	57	-9
16	74	1
17	91	1
18	105	2
19	122B	-9
20	136	-9
21	151	-9
22	170E	1
23	02I	-9
24	18B	-9
25	34B	1
26	50	1
27	66	1
28	83	2
29	100	-9
30	116C	-9
31	130	-9
32	144	-9
33	160	-9
34	10B	1
35	26B	0
36	42A	1
37	58	0
38	75	2
39	92	1
40	106	-9
41	123	2
42	137	-9
43	152	2
44	171	-9
45	03A	-9
46	19B	0
47	35A	1
48	51	1
49	67	1
50	84	2
51	101B	-9
52	117F	0
53	131	-9
54	145	-9
55	161	-9
56	11E	1
57	27D	2
58	43D	0
59	59	2
60	76	1
61	93	0
62	107	1
63	122A	1
64	138	0
65	153	-9
66	172A	-9
67	04A	-9
68	20C	1
69	36C	1
70	52B	0
71	68	1
72	85	1
73	102A	1
74	118B	1
75	132	0
76	146	1
77	164	1
78	12A	1
79	28E	1
80	44a	2
81	60	2
82	77	2
83	94B	1
84	108	1
85	124	-9
86	139	1
87	154	1
88	174	1
89	05A	-9
90	21E	0
91	37A	0
92	53C	1
93	69	1
94	86	-9
95	102B	2
96	119A	-9
97	133	1
98	147	-9
99	165	1
100	13A	1
101	29C	0
102	45B	2
103	61	1
104	78	1
105	95	0
106	109	1
107	125	1
108	140	1
109	155	0
110	175	-9
111	06A	0
112	22A	-9
113	38A	0
114	54	2
115	70	2
116	87	1
117	102C	-9
118	119B	-9
119	134	-9
120	148	-9
121	166	-9
122	14B	1
123	30A	0
124	46A	1
125	62	1
126	79	1
127	96	1
128	110C	0
129	126B	1
130	141	-9
131	156	0
132	175	-9
133	07B	1
134	23C	1
135	39A	2
136	55	1
137	71	-9
138	88	-9
139	103	1
140	120 A	0
141	135	-9
142	149	-9
143	168	1
144	15C	-9
145	31B	-9
146	47B	1
147	63	-9
148	80	-9
149	97	0
150	111B	1
151	127	1
152	142	-9
153	157	2
154	169	-9
155	08C	-9
156	24D	-9
157	40D	1
158	56	1
159	73	0
160	89	0
161	104	0
162	121A	1
163	135B	0
164	150	0
165	169B	-9
166	16A	1
167	32C	0
168	48A	2
169	64	-9
170	81	-9
171	98B	0
172	114	1
173	128 A	-9
174	158	1

## Sheet: COV 207
ID	Subject ID	rs2073487
1	01I	2
2	17C	2
3	33A	2
4	49C	0
5	65	0
6	82	2
7	99	-9
8	115 B	0
9	129	-9
10	143	0
11	159	2
12	09F	0
13	25G	0
14	41C	1
15	57	0
16	74	0
17	91	0
18	105	0
19	122B	0
20	136	0
21	151	0
22	170E	-9
23	02I	1
24	18B	0
25	34B	0
26	50	0
27	66	0
28	83	0
29	100	0
30	116C	0
31	130	0
32	144	0
33	160	2
34	10B	0
35	26B	1
36	42A	0
37	58	0
38	75	0
39	92	0
40	106	0
41	123	0
42	137	0
43	152	0
44	171	2
45	03A	0
46	19B	0
47	35A	0
48	51	0
49	67	0
50	84	0
51	101B	-9
52	117F	-9
53	131	0
54	145	0
55	161	2
56	11E	0
57	27D	0
58	43D	0
59	59	0
60	76	0
61	93	0
62	107	0
63	122A	0
64	138	0
65	153	0
66	172A	-9
67	04A	1
68	20C	0
69	36C	0
70	52B	0
71	68	0
72	85	0
73	102A	-9
74	118B	-9
75	132	0
76	146	1
77	164	1
78	12A	2
79	28E	0
80	44a	0
81	60	0
82	77	0
83	94B	1
84	108	1
85	124	0
86	139	-9
87	154	-9
88	174	0
89	05A	0
90	21E	-9
91	37A	0
92	53C	0
93	69	-9
94	86	0
95	102B	-9
96	119A	0
97	133	-9
98	147	1
99	165	-9
100	13A	0
101	29C	0
102	45B	0
103	61	0
104	78	2
105	95	-9
106	109	1
107	125	0
108	140	0
109	155	-9
110	175	2
111	06A	0
112	22A	0
113	38A	0
114	54	1
115	70	1
116	87	0
117	102C	-9
118	119B	0
119	134	0
120	148	0
121	166	2
122	14B	0
123	30A	0
124	46A	1
125	62	0
126	79	0
127	96	0
128	110C	0
129	126B	-9
130	141	0
131	156	1
132	175	2
133	07B	0
134	23C	-9
135	39A	0
136	55	0
137	71	0
138	88	2
139	103	1
140	120 A	0
141	135	-9
142	149	-9
143	168	-9
144	15C	0
145	31B	-9
146	47B	0
147	63	0
148	80	0
149	97	1
150	111B	0
151	127	-9
152	142	0
153	157	0
154	169	0
155	08C	0
156	24D	2
157	40D	0
158	56	0
159	73	0
160	89	0
161	104	2
162	121A	0
163	135B	-9
164	150	-9
165	169B	1
166	16A	0
167	32C	0
168	48A	0
169	64	0
170	81	0
171	98B	-9
172	114	0
173	128 A	0
174	158	0

## Sheet: COV 201
ID	Subject ID	rs2013162
1	01I	-9
2	17C	-9
3	33A	-9
4	49C	1
5	65	-9
6	82	0
7	99	0
8	115 B	0
9	129	-9
10	143	-9
11	159	-9
12	09F	-9
13	25G	0
14	41C	0
15	57	1
16	74	0
17	91	1
18	105	-9
19	122B	0
20	136	0
21	151	-9
22	170E	0
23	02I	-9
24	18B	0
25	34B	1
26	50	1
27	66	-9
28	83	-9
29	100	0
30	116C	0
31	130	-9
32	144	-9
33	160	0
34	10B	0
35	26B	-9
36	42A	-9
37	58	2
38	75	-9
39	92	0
40	106	-9
41	123	0
42	137	-9
43	152	0
44	171	0
45	03A	-9
46	19B	-9
47	35A	0
48	51	1
49	67	1
50	84	0
51	101B	0
52	117F	0
53	131	0
54	145	0
55	161	0
56	11E	-9
57	27D	0
58	43D	2
59	59	0
60	76	-9
61	93	-9
62	107	0
63	122A	0
64	138	-9
65	153	0
66	172A	-9
67	04A	-9
68	20C	-9
69	36C	2
70	52B	1
71	68	2
72	85	0
73	102A	-9
74	118B	0
75	132	0
76	146	0
77	164	0
78	12A	-9
79	28E	1
80	44a	1
81	60	0
82	77	1
83	94B	1
84	108	-9
85	124	0
86	139	0
87	154	0
88	174	-9
89	05A	-9
90	21E	-9
91	37A	0
92	53C	0
93	69	-9
94	86	-9
95	102B	0
96	119A	0
97	133	0
98	147	0
99	165	-9
100	13A	-9
101	29C	1
102	45B	0
103	61	0
104	78	2
105	95	-9
106	109	0
107	125	-9
108	140	0
109	155	0
110	175	0
111	06A	-9
112	22A	-9
113	38A	0
114	54	0
115	70	1
116	87	0
117	102C	1
118	119B	1
119	134	0
120	148	-9
121	166	1
122	14B	0
123	30A	-9
124	46A	1
125	62	-9
126	79	0
127	96	-9
128	110C	-9
129	126B	0
130	141	0
131	156	0
132	175	0
133	07B	-9
134	23C	0
135	39A	1
136	55	0
137	71	0
138	88	0
139	103	0
140	120 A	0
141	135	-9
142	149	0
143	168	0
144	15C	0
145	31B	2
146	47B	1
147	63	1
148	80	-9
149	97	0
150	111B	0
151	127	0
152	142	0
153	157	0
154	169	2
155	08C	-9
156	24D	-9
157	40D	-9
158	56	-9
159	73	-9
160	89	-9
161	104	0
162	121A	-9
163	135B	0
164	150	0
165	169B	1
166	16A	1
167	32C	0
168	48A	0
169	64	0
170	81	0
171	98B	0
172	114	0
173	128 A	-9
174	158	-9

[truncated: 2 more sheets: COV 170, Madications]
