# Supplementary material for: Gene-environment interaction in molar-incisor hypomineralization
Source: PLoS One. 2021 Jan 6;16(1):e0241898. doi: 10.1371/journal.pone.0241898 (PMC7787379; doi:10.1371/journal.pone.0241898)
Supplement: S4 File — (XLSX) [file pone.0241898.s004.xlsx]

## Sheet: PED file
ID	Subject ID	Father	Mother	Sex (M=1)	MIH (=2)	rs2073487		rs2013162		rs17015215		rs861019		rs642961		rs2902345		rs2166975		rs1523305		rs930655
1	5001	0	0	2	2	C	T	A	C	C	C	A	A	A	G	T	T	G	G	0	0	G	G
2	5002	0	0	1	2	C	T	A	C	C	C	A	A	A	G	C	C	G	G	0	0	G	G
3	5003	0	0	1	2	C	T	C	C	C	C	G	G	G	G	C	C	A	G	T	T	A	G
4	5004	0	0	1	2	C	T	C	C	C	C	G	G	G	G	C	C	A	G	T	T	A	G
5	5005	0	0	1	2	T	T	C	C	C	C	G	G	G	G	C	C	A	A	T	T	A	A
6	5006	0	0	1	2	C	T	C	C	C	C	G	G	G	G	C	C	A	A	T	T	A	A
7	5007	0	0	1	2	C	C	C	C	C	C	0	0	A	G	C	T	G	G	C	T	G	G
8	5008	0	0	1	2	C	T	C	C	C	C	A	G	A	G	C	T	G	G	0	0	G	G
9	5009	0	0	1	2	T	T	A	C	C	C	A	G	A	G	C	C	G	G	0	0	G	G
10	5010	0	0	1	2	C	T	C	C	C	C	A	A	A	G	C	T	0	0	0	0	A	G
11	5011	0	0	1	2	C	C	A	C	C	C	G	G	G	G	C	T	G	G	C	T	G	G
12	5012	0	0	1	2	T	T	C	C	C	C	A	G	G	G	T	T	G	G	C	C	G	G
13	5013	0	0	2	2	C	T	C	C	C	C	A	G	A	G	C	T	A	G	C	T	A	G
14	5014	0	0	1	2	C	C	A	C	C	C	A	A	A	G	C	C	G	G	T	T	G	G
15	5015	0	0	2	2	T	T	C	C	0	0	A	G	A	G	C	T	G	G	0	0	G	G
16	5016	0	0	2	2	T	T	0	0	0	0	0	0	0	0	0	0	0	0	0	0	0	0
17	5017	0	0	1	2	0	0	A	C	0	0	A	G	G	G	C	T	A	G	C	T	A	G
18	5018	0	0	1	2	T	T	A	C	C	C	A	G	G	G	T	T	G	G	C	C	G	G
19	5019	0	0	1	2	C	T	A	C	C	C	A	G	G	G	C	T	A	G	C	T	A	G
20	5020	0	0	1	2	C	T	A	A	C	C	A	A	G	G	C	T	G	G	0	0	0	0
21	5021	0	0	2	2	T	T	C	C	0	0	A	G	A	G	C	T	G	G	C	T	G	G
22	5022	0	0	2	2	C	T	C	C	C	C	A	G	G	G	C	T	A	G	C	T	A	G
23	5023	0	0	2	2	C	T	A	A	C	C	A	G	A	G	C	C	A	G	T	T	A	G
24	5024	0	0	2	2	C	T	A	C	C	C	A	A	G	G	C	T	G	G	C	T	G	G
25	5025	0	0	2	2	T	T	C	C	C	C	A	G	G	G	T	T	G	G	C	C	G	G
26	5026	0	0	2	2	T	T	A	C	C	C	G	G	G	G	C	T	G	G	C	C	G	G
27	5027	0	0	2	2	0	0	A	C	C	C	A	G	G	G	C	C	A	A	T	T	A	A
28	5028	0	0	2	2	C	T	A	C	C	T	A	G	G	G	C	C	A	A	T	T	A	A
29	5029	0	0	2	2	T	T	A	C	C	C	A	G	G	G	C	T	A	G	C	T	A	G
30	5030	0	0	1	2	C	T	A	C	C	C	A	A	A	G	T	T	G	G	C	C	G	G
31	5031	0	0	1	2	T	T	A	C	C	C	A	G	G	G	T	T	G	G	C	C	G	G
32	5032	0	0	1	2	C	T	C	C	C	C	G	G	G	G	C	C	A	G	T	T	A	G
33	5033	0	0	1	2	C	T	A	C	0	0	A	G	G	G	C	C	G	G	0	0	G	G
34	5034	0	0	1	2	T	T	A	C	C	C	A	G	G	G	C	T	G	G	C	T	G	G
35	5035	0	0	1	2	C	T	C	C	C	C	G	G	G	G	T	T	G	G	C	C	G	G
36	5036	0	0	1	2	T	T	A	C	C	C	A	G	G	G	C	T	G	G	C	T	G	G
37	5037	0	0	2	2	T	T	A	C	C	C	A	G	G	G	C	C	G	G	C	T	G	G
38	5038	0	0	2	2	0	0	A	A	T	T	A	G	G	G	T	T	G	G	C	C	G	G
39	5039	0	0	1	2	C	T	C	C	C	C	A	A	G	G	C	T	G	G	C	T	G	G
40	5040	0	0	1	2	C	T	A	A	C	C	G	G	G	G	C	T	G	G	C	T	G	G
41	5041	0	0	2	2	C	T	A	C	C	C	A	A	G	G	C	T	A	G	C	T	A	G
42	5042	0	0	2	2	T	T	A	C	C	C	A	A	A	G	C	C	G	G	T	T	G	G
43	5043	0	0	2	2	T	T	C	C	C	C	A	G	G	G	C	T	G	G	C	T	G	G
44	5044	0	0	2	2	C	T	C	C	0	0	G	G	G	G	C	T	A	A	C	T	A	A
45	5045	0	0	2	2	T	T	A	C	C	T	G	G	G	G	C	C	G	G	T	T	G	G
46	5046	0	0	2	2	T	T	C	C	C	C	A	G	A	G	C	C	G	G	T	T	G	G
47	5047	0	0	2	2	T	T	C	C	C	C	G	G	G	G	T	T	G	G	0	0	G	G
48	5048	0	0	2	2	0	0	A	C	C	C	A	G	G	G	C	T	A	G	C	T	A	G
49	5049	0	0	2	2	T	T	0	0	0	0	A	G	G	G	C	C	A	G	T	T	A	G
50	5050	0	0	2	2	T	T	C	C	0	0	A	G	A	G	C	T	G	G	C	T	G	G
51	5051	0	0	2	2	C	T	C	C	C	C	G	G	G	G	C	T	G	G	C	T	G	G
52	5052	0	0	2	2	C	C	C	C	C	C	G	G	G	G	C	T	0	0	C	T	G	G
53	5053	0	0	2	2	T	T	C	C	C	C	A	G	A	G	C	T	G	G	C	T	G	G
54	5054	0	0	2	2	T	T	A	C	C	C	A	G	G	G	C	C	A	G	T	T	A	G
55	5055	0	0	2	2	C	T	C	C	C	C	A	G	G	G	C	T	A	G	C	T	A	G
56	5056	0	0	2	2	C	T	C	C	C	C	A	A	A	A	C	C	A	G	T	T	A	G
57	5057	0	0	2	2	T	T	C	C	C	C	G	G	G	G	C	T	A	G	C	T	A	G
58	5058	0	0	2	2	T	T	C	C	C	C	G	G	G	G	C	T	G	G	C	T	G	G
59	5059	0	0	2	2	0	0	C	C	C	C	G	G	G	G	C	C	G	G	C	T	G	G
60	5060	0	0	2	2	C	T	C	C	C	C	A	G	A	G	C	C	A	G	T	T	A	G
61	5061	0	0	2	2	C	T	A	C	C	C	G	G	G	G	C	T	G	G	C	T	G	G
62	5062	0	0	2	2	T	T	C	C	C	C	A	G	A	G	T	T	G	G	C	C	G	G
63	5063	0	0	1	2	T	T	A	A	C	C	A	A	G	G	C	T	A	G	C	T	A	G
64	5064	0	0	2	2	T	T	C	C	C	C	A	G	A	G	T	T	G	G	C	C	G	G
65	5065	0	0	1	2	C	C	C	C	0	0	G	G	G	G	T	T	G	G	C	C	G	G
66	5066	0	0	1	2	C	T	C	C	C	C	A	G	A	G	C	T	G	G	T	T	G	G
67	5067	0	0	1	2	T	T	C	C	C	C	A	A	A	A	T	T	G	G	C	C	G	G
68	5068	0	0	2	2	T	T	C	C	0	0	G	G	G	G	C	T	A	G	C	T	A	G
69	5069	0	0	2	2	0	0	A	A	C	C	A	A	G	G	C	C	G	G	T	T	G	G
70	5070	0	0	2	2	C	T	C	C	C	C	G	G	G	G	C	T	G	G	C	T	G	G
71	5071	0	0	2	2	T	T	C	C	C	C	A	G	A	G	C	T	G	G	C	T	G	G
72	5072	0	0	1	2	C	T	C	C	C	C	G	G	G	G	T	T	G	G	C	C	G	G
73	5073	0	0	2	2	T	T	C	C	C	C	G	G	G	G	C	T	A	G	C	T	A	G
74	5074	0	0	2	2	C	T	C	C	C	C	G	G	G	G	C	C	A	G	T	T	A	G
75	5075	0	0	2	2	C	T	C	C	C	C	G	G	G	G	C	T	G	G	C	T	G	G
76	5076	0	0	1	2	T	T	C	C	C	C	A	G	A	G	T	T	G	G	C	C	G	G
77	5077	0	0	2	2	T	T	C	C	C	C	G	G	G	G	T	T	G	G	C	C	G	G
78	5078	0	0	2	2	T	T	A	A	C	C	A	A	G	G	T	T	G	G	C	C	G	G
79	5079	0	0	2	2	0	0	C	C	C	C	A	G	A	G	T	T	G	G	C	C	G	G
80	5080	0	0	1	2	C	T	C	C	C	C	A	G	A	G	C	T	G	G	C	T	G	G
81	5081	0	0	1	2	C	C	A	C	C	C	A	A	A	G	C	C	A	A	T	T	A	A
82	5082	0	0	1	2	T	T	0	0	0	0	0	0	0	0	0	0	0	0	T	T	0	0
83	5083	0	0	1	2	C	T	0	0	0	0	0	0	0	0	T	T	0	0	0	0	0	0
84	5084	0	0	1	2	T	T	0	0	0	0	0	0	0	0	C	C	0	0	T	T	0	0
85	5085	0	0	1	2	T	T	0	0	0	0	0	0	0	0	0	0	0	0	T	T	0	0
86	5086	0	0	1	2	C	T	A	A	0	0	0	0	0	0	0	0	0	0	T	T	0	0
87	5087	0	0	1	2	T	T	0	0	0	0	0	0	0	0	0	0	0	0	T	T	0	0
88	5088	0	0	1	2	C	C	0	0	0	0	0	0	0	0	T	T	0	0	0	0	0	0
89	5089	0	0	1	2	0	0	0	0	0	0	0	0	0	0	0	0	0	0	0	0	0	0
90	5090	0	0	1	2	C	T	0	0	0	0	0	0	0	0	0	0	0	0	0	0	0	0
91	5091	0	0	1	2	T	T	0	0	0	0	0	0	0	0	0	0	0	0	0	0	0	0
92	5092	0	0	2	2	T	T	0	0	0	0	0	0	0	0	0	0	0	0	T	T	0	0
93	5093	0	0	2	2	T	T	0	0	C	C	0	0	0	0	T	T	0	0	T	T	0	0
94	5094	0	0	2	2	T	T	0	0	0	0	0	0	0	0	0	0	0	0	0	0	0	0
95	5095	0	0	1	2	C	T	0	0	0	0	0	0	0	0	0	0	0	0	0	0	0	0
96	5096	0	0	1	2	T	T	0	0	0	0	0	0	0	0	0	0	0	0	0	0	0	0
97	5097	0	0	1	2	T	T	A	A	C	C	A	A	G	G	T	T	G	G	C	C	G	G
98	5098	0	0	2	2	T	T	A	C	C	C	A	G	G	G	C	T	G	G	C	T	G	G
99	5099	0	0	2	2	0	0	C	C	C	C	G	G	G	G	T	T	G	G	C	C	G	G
100	5100	0	0	2	2	C	T	A	C	C	C	A	G	G	G	C	C	A	G	T	T	A	G
101	5101	0	0	2	2	T	T	A	C	C	C	A	G	G	G	C	C	G	G	T	T	G	G
102	5102	0	0	2	2	T	T	C	C	C	C	A	G	G	G	C	C	A	G	T	T	A	G
103	5103	0	0	2	2	T	T	A	A	T	T	A	A	A	A	C	T	G	G	C	T	G	G
104	5104	0	0	1	2	T	T	C	C	C	C	A	A	G	G	C	T	A	G	C	T	A	G
105	5105	0	0	1	2	C	T	A	C	C	C	G	G	G	G	C	T	G	G	C	T	G	G
106	5106	0	0	2	2	C	T	A	C	C	C	A	G	G	G	C	T	A	G	C	C	A	G
107	5107	0	0	2	2	C	T	A	C	C	C	A	A	A	G	C	C	A	G	T	T	A	G
108	5108	0	0	1	2	T	T	A	C	C	C	A	G	G	G	C	T	G	G	0	0	G	G
109	5109	0	0	1	2	0	0	A	C	C	C	A	A	A	G	T	T	G	G	C	C	G	G
110	5110	0	0	2	2	C	T	A	C	C	C	A	G	G	G	C	T	G	G	C	T	G	G
111	5111	0	0	1	2	T	T	A	C	C	C	A	G	G	G	T	T	G	G	C	C	G	G
112	5112	0	0	2	2	C	T	A	C	C	C	A	G	G	G	T	T	G	G	C	C	G	G
113	5113	0	0	1	2	C	T	A	C	C	C	A	G	G	G	T	T	G	G	C	C	G	G
114	5114	0	0	1	2	C	T	C	C	C	C	A	G	A	G	C	C	A	G	T	T	A	G
115	5115	0	0	1	2	C	T	C	C	C	C	A	G	A	G	T	T	G	G	C	C	G	G
116	5116	0	0	1	2	T	T	C	C	C	C	G	G	G	G	C	T	G	G	C	T	G	G
117	5117	0	0	2	2	T	T	C	C	C	C	G	G	G	G	T	T	G	G	C	C	G	G
118	5118	0	0	2	2	C	C	A	A	C	C	G	G	G	G	C	C	A	G	T	T	A	G
119	5119	0	0	2	2	0	0	A	C	C	C	A	A	G	G	T	T	G	G	C	C	G	G
120	5120	0	0	2	2	C	T	A	C	C	C	A	G	G	G	T	T	G	G	C	C	G	G
121	5121	0	0	2	2	T	T	A	C	C	C	A	G	G	G	T	T	G	G	C	C	G	G
122	5122	0	0	1	2	C	T	A	C	C	C	A	G	G	G	C	T	A	G	C	T	A	G
123	5123	0	0	1	2	C	T	A	A	C	C	A	G	G	G	T	T	G	G	C	C	G	G
124	5124	0	0	1	2	T	T	C	C	C	C	A	A	G	G	T	T	G	G	C	C	G	G
125	5125	0	0	2	2	T	T	C	C	C	C	G	G	G	G	C	T	A	G	C	T	A	G
126	5126	0	0	2	2	C	C	C	C	C	C	A	G	A	G	C	T	G	G	C	T	G	G
127	5127	0	0	1	2	C	T	C	C	C	C	G	G	G	G	T	T	G	G	C	C	G	G
128	5128	0	0	1	2	T	T	C	C	C	C	A	G	A	G	T	T	G	G	C	C	G	G
129	5129	0	0	2	2	0	0	C	C	C	C	A	G	A	G	T	T	G	G	C	C	G	G
130	5130	0	0	1	2	T	T	A	C	C	C	A	G	G	G	C	C	A	A	T	T	A	A
131	5131	0	0	2	2	C	C	A	C	C	C	A	A	A	G	C	T	G	G	C	T	G	G
132	5132	0	0	1	2	T	T	A	C	C	C	A	G	G	G	C	C	G	G	T	T	G	G
133	5133	0	0	1	2	T	T	C	C	C	C	A	G	A	G	C	C	A	A	T	T	A	A
134	5134	0	0	1	2	T	T	C	C	C	C	A	G	G	G	C	T	A	G	C	T	A	G
135	5135	0	0	2	2	C	T	A	A	C	C	A	G	A	G	C	T	G	G	C	T	G	G
136	5136	0	0	2	2	T	T	A	C	C	C	A	A	G	G	C	C	G	G	T	T	G	G
137	5137	0	0	1	2	C	C	A	C	C	C	A	A	A	G	C	T	A	G	C	T	A	G
138	5138	0	0	2	2	T	T	C	C	C	C	A	G	G	G	T	T	G	G	C	C	G	G
139	5139	0	0	1	2	0	0	C	C	C	C	G	G	G	G	C	T	A	G	C	T	A	G
140	5140	0	0	2	2	C	T	C	C	C	C	A	G	A	G	C	T	A	G	C	T	A	G
141	5141	0	0	2	2	T	T	0	0	C	C	G	G	G	G	C	T	G	G	C	T	G	G
142	5142	0	0	2	2	C	C	A	C	C	C	A	G	G	G	T	T	G	G	C	C	G	G
143	5143	0	0	1	2	0	0	A	A	C	C	A	A	G	G	C	T	A	G	C	T	A	G
144	5144	0	0	1	2	T	T	C	C	C	C	A	A	A	A	C	T	G	G	C	T	G	G
145	5145	0	0	2	2	C	C	A	C	0	0	A	G	G	G	C	C	A	A	T	T	A	A
146	5146	0	0	1	2	T	T	C	C	C	C	G	G	G	G	C	T	G	G	C	T	G	G
147	5147	0	0	2	2	T	T	A	A	C	C	A	A	G	G	T	T	G	G	C	T	G	G
148	5148	0	0	1	2	T	T	0	0	C	C	G	G	G	G	T	T	G	G	C	C	G	G
149	5149	0	0	2	2	0	0	C	C	C	C	G	G	G	G	C	T	A	G	C	T	A	G
150	5150	0	0	2	2	C	C	0	0	C	C	A	A	A	G	C	C	G	G	T	T	G	G
151	5151	0	0	1	2	C	T	C	C	C	C	A	G	A	G	T	T	G	G	C	C	G	G
152	5152	0	0	1	2	C	C	C	C	0	0	A	G	A	G	C	T	G	G	C	T	G	G
153	5153	0	0	2	2	T	T	C	C	C	C	G	G	G	G	T	T	G	G	C	C	G	G
154	5154	0	0	2	2	0	0	C	C	C	C	G	G	G	G	C	T	G	G	C	T	G	G
155	5155	0	0	1	2	T	T	A	C	C	C	A	G	A	G	C	C	G	G	T	T	G	G
156	5156	0	0	1	2	C	T	C	C	C	C	A	A	A	G	T	T	G	G	C	C	G	G
157	5157	0	0	1	2	T	T	A	C	C	T	A	A	A	A	C	C	A	G	0	0	A	G
158	5158	0	0	1	2	T	T	A	C	C	C	A	G	G	G	T	T	G	G	C	C	G	G
159	5159	0	0	1	2	0	0	0	0	C	C	G	G	G	G	T	T	G	G	C	C	G	G
160	5160	0	0	2	2	C	T	A	C	C	C	A	A	A	G	C	C	G	G	T	T	G	G
161	5161	0	0	2	2	T	T	A	A	0	0	A	A	G	G	C	C	A	G	T	T	A	G
162	5162	0	0	1	2	T	T	A	C	0	0	A	G	G	G	T	T	G	G	C	C	G	G
163	5163	0	0	2	2	C	T	C	C	C	C	G	G	G	G	C	C	G	G	T	T	G	G
164	1001	0	0	2	1	C	T	A	C	C	C	A	A	A	G	0	0	A	G	0	0	A	G
165	1002	0	0	1	1	T	T	C	C	C	C	A	A	A	A	0	0	G	G	0	0	G	G
166	1003	0	0	2	1	T	T	C	C	C	C	G	G	G	G	0	0	G	G	0	0	G	G
167	1004	0	0	1	1	C	T	A	A	C	C	A	A	G	G	0	0	G	G	0	0	G	G
168	1005	0	0	2	1	T	T	C	C	C	C	G	G	G	G	C	T	A	G	T	T	0	0
169	1006	0	0	1	1	C	T	A	C	C	T	A	G	G	G	0	0	A	G	0	0	0	0
170	1007	0	0	1	1	T	T	C	C	C	C	A	A	A	A	0	0	G	G	0	0	G	G
171	1008	0	0	2	1	C	T	A	C	C	C	A	G	G	G	0	0	G	G	0	0	G	G
172	1009	0	0	2	1	C	T	A	C	C	C	A	G	G	G	T	T	G	G	T	T	G	G
173	1010	0	0	2	1	C	T	A	C	C	C	A	G	G	G	0	0	G	G	0	0	G	G
174	1011	0	0	1	1	C	T	A	C	C	T	A	G	G	G	T	T	G	G	T	T	G	G
175	1012	0	0	2	1	T	T	C	C	C	C	G	G	G	G	0	0	G	G	0	0	G	G
176	1013	0	0	1	1	C	C	A	A	C	C	A	A	G	G	C	C	A	G	T	T	A	G
177	1014	0	0	1	1	T	T	C	C	C	C	A	A	0	0	T	T	G	G	0	0	G	G
178	1015	0	0	1	1	T	T	C	C	C	C	G	G	G	G	T	T	G	G	0	0	G	G
179	1016	0	0	1	1	C	T	A	C	C	C	A	G	G	G	0	0	G	G	0	0	0	0
180	1017	0	0	2	1	C	C	A	A	C	C	A	A	G	G	T	T	0	0	0	0	0	0
181	1018	0	0	2	1	C	T	A	C	C	C	A	G	G	G	C	C	G	G	T	T	G	G
182	1019	0	0	1	1	T	T	C	C	C	C	A	G	A	G	C	C	A	G	T	T	A	G
183	1020	0	0	1	1	T	T	C	C	C	C	A	G	0	0	0	0	G	G	0	0	0	0
184	1021	0	0	1	1	C	C	A	A	C	C	A	A	G	G	C	C	G	G	T	T	G	G
185	1022	0	0	1	1	C	C	A	A	C	T	A	A	G	G	C	T	G	G	C	T	0	0
186	1023	0	0	1	1	T	T	C	C	C	C	G	G	G	G	C	T	G	G	0	0	G	G
187	1024	0	0	2	1	T	T	C	C	C	C	A	A	A	A	C	T	G	G	0	0	G	G
188	1025	0	0	2	1	C	T	A	C	C	C	A	G	G	G	T	T	G	G	0	0	G	G
189	1026	0	0	2	1	C	T	A	C	C	C	A	G	G	G	C	T	G	G	C	T	G	G
190	1027	0	0	2	1	T	T	C	C	C	C	A	A	A	A	C	T	G	G	C	T	G	G
191	1028	0	0	2	1	T	T	C	C	C	C	G	G	G	G	0	0	A	G	C	T	A	G
192	1029	0	0	2	1	C	T	A	C	C	C	A	G	G	G	C	C	A	G	0	0	0	0
193	1030	0	0	1	1	T	T	C	C	C	C	G	G	G	G	C	C	0	0	T	T	G	G
194	1031	0	0	2	1	C	T	A	C	C	C	A	G	G	G	T	T	G	G	0	0	G	G
195	1032	0	0	2	1	C	T	A	C	C	C	A	G	G	G	0	0	G	G	0	0	0	0
196	1034	0	0	2	1	C	T	A	C	C	C	A	G	G	G	C	C	A	G	T	T	A	G
197	1035	0	0	1	1	C	T	A	C	C	C	A	G	G	G	T	T	G	G	C	C	G	G
198	1036	0	0	1	1	C	T	A	C	C	C	A	G	G	G	C	T	G	G	C	C	G	G
199	1039	0	0	2	1	C	T	A	C	C	C	A	G	G	G	C	C	A	G	T	T	A	G
200	1040	0	0	1	1	T	T	C	C	C	C	A	G	A	G	T	T	G	G	C	C	G	G
201	1041	0	0	2	1	C	C	A	A	C	C	A	A	G	G	0	0	A	G	C	T	0	0
202	1042	0	0	1	1	T	T	C	C	C	C	A	G	A	G	C	T	G	G	C	T	G	G
203	1043	0	0	2	1	T	T	C	C	C	C	G	G	G	G	T	T	G	G	C	C	G	G
204	1045	0	0	1	1	C	T	A	C	C	C	A	A	A	G	T	T	G	G	C	C	G	G
205	1046	0	0	1	1	C	T	A	C	C	C	A	G	G	G	T	T	G	G	C	C	G	G
206	1047	0	0	2	1	C	T	A	C	C	T	A	A	0	0	0	0	A	G	T	T	A	G
207	1048	0	0	1	1	T	T	C	C	C	C	G	G	G	G	0	0	G	G	0	0	0	0
208	1049	0	0	2	1	C	T	A	C	C	C	A	G	G	G	0	0	A	G	T	T	A	G
209	1050	0	0	1	1	T	T	C	C	C	C	0	0	A	G	T	T	G	G	C	C	0	0
210	1051	0	0	1	1	T	T	C	C	C	C	G	G	G	G	T	T	G	G	C	C	G	G
211	1052	0	0	1	1	C	C	A	A	C	C	A	A	G	G	C	C	A	A	T	T	A	A
212	1053	0	0	1	1	C	C	A	A	C	C	A	A	G	G	C	C	A	G	T	T	A	G
213	1054	0	0	1	1	C	T	A	C	C	C	A	G	G	G	C	T	G	G	C	T	G	G
214	1055	0	0	1	1	T	T	C	C	C	C	A	G	A	G	C	T	A	G	0	0	A	G
215	1057	0	0	1	1	C	C	A	A	C	C	A	A	G	G	C	T	G	G	C	T	G	G
216	1058	0	0	1	1	C	T	A	C	C	C	A	G	G	G	T	T	G	G	C	C	G	G
217	1059	0	0	2	1	T	T	C	C	C	C	A	G	A	G	C	C	A	A	T	T	A	A
218	1060	0	0	1	1	C	T	A	C	C	C	A	G	G	G	T	T	G	G	C	C	G	G
219	1061	0	0	2	1	T	T	C	C	C	C	G	G	G	G	C	C	G	G	T	T	G	G
220	1062	0	0	2	1	0	0	C	C	C	C	G	G	G	G	C	T	A	G	C	T	A	G
221	1063	0	0	2	1	C	C	A	A	C	C	A	A	G	G	C	C	A	G	C	T	A	G
222	1064	0	0	1	1	C	T	A	C	C	C	A	G	G	G	C	T	A	G	C	T	A	A
223	1065	0	0	1	1	T	T	C	C	0	0	0	0	0	0	C	T	G	G	C	T	G	G
224	1066	0	0	2	1	C	T	A	C	C	C	A	G	G	G	C	T	A	G	C	T	A	G
225	1067	0	0	1	1	T	T	C	C	C	C	A	G	A	G	C	C	A	G	T	T	A	G
226	1068	0	0	2	1	T	T	C	C	C	C	A	G	A	G	C	T	A	G	C	T	A	G
227	1069	0	0	1	1	C	T	A	C	0	0	0	0	0	0	C	C	A	G	T	T	A	G
228	1070	0	0	2	1	T	T	C	C	C	C	A	G	0	0	C	C	A	A	T	T	A	A
229	1071	0	0	2	1	T	T	C	C	C	C	G	G	G	G	T	T	G	G	C	C	G	G
230	1072	0	0	2	1	C	T	A	C	C	C	A	G	G	G	0	0	A	G	C	T	A	G
231	1073	0	0	2	1	C	C	A	A	C	C	A	A	G	G	C	C	A	G	T	T	A	G
232	1074	0	0	1	1	T	T	C	C	C	C	G	G	G	G	C	C	A	A	T	T	A	A
233	1075	0	0	1	1	T	T	C	C	C	C	G	G	G	G	T	T	G	G	C	C	G	G
234	1076	0	0	2	1	T	T	C	C	C	C	A	G	A	G	C	C	A	G	C	T	A	G
235	1077	0	0	1	1	C	T	A	C	C	C	A	G	G	G	C	T	G	G	C	T	G	G
236	1079	0	0	2	1	C	C	A	A	C	C	A	A	G	G	C	C	A	G	T	T	A	G
237	1081	0	0	1	1	T	T	C	C	C	C	G	G	G	G	T	T	G	G	C	C	G	G
238	1082	0	0	1	1	T	T	C	C	C	C	A	G	A	G	T	T	G	G	C	C	G	G
239	1083	0	0	1	1	C	C	A	A	C	C	A	A	G	G	T	T	G	G	C	C	0	0
240	1084	0	0	1	1	C	T	A	A	C	C	0	0	G	G	T	T	0	0	C	T	0	0
241	1085	0	0	2	1	T	T	C	C	C	C	G	G	G	G	T	T	G	G	C	C	G	G
242	1086	0	0	2	1	T	T	C	C	C	C	A	G	A	G	C	T	A	G	C	T	A	G
243	1087	0	0	2	1	T	T	C	C	C	C	G	G	G	G	C	T	A	G	C	T	A	G
244	1088	0	0	1	1	T	T	C	C	C	C	G	G	G	G	C	T	G	G	C	T	G	G
245	1089	0	0	1	1	T	T	C	C	C	C	A	G	A	G	C	T	A	G	C	T	A	G
246	1090	0	0	1	1	T	T	C	C	C	C	A	G	0	0	C	C	A	G	T	T	A	G
247	1091	0	0	1	1	C	T	A	C	C	C	A	G	G	G	T	T	G	G	C	C	0	0
248	1092	0	0	2	1	C	T	A	C	C	C	A	A	A	G	C	T	A	G	C	T	A	G
249	1093	0	0	1	1	T	T	C	C	C	C	G	G	G	G	C	C	A	A	T	T	A	A
250	1094	0	0	1	1	C	T	A	C	C	C	A	A	A	G	T	T	G	G	C	C	G	G
251	1095	0	0	1	1	C	T	A	C	C	T	A	G	G	G	C	T	A	G	C	T	0	0
252	1096	0	0	1	1	C	T	A	C	C	C	A	G	G	G	C	T	G	G	C	T	G	G
253	1097	0	0	1	1	C	T	A	C	C	C	A	G	G	G	T	T	G	G	C	C	0	0
254	1098	0	0	2	1	T	T	C	C	C	C	A	G	A	G	C	C	G	G	T	T	G	G
255	1099	0	0	2	1	C	T	A	C	C	C	0	0	A	G	C	T	A	G	C	T	A	G
256	1100	0	0	2	1	T	T	C	C	C	C	G	G	G	G	T	T	G	G	C	C	G	G
257	1101	0	0	1	1	T	T	C	C	C	C	G	G	G	G	C	C	G	G	0	0	0	0
258	1102	0	0	2	1	T	T	C	C	C	C	G	G	G	G	T	T	G	G	C	C	G	G
259	1103	0	0	1	1	T	T	C	C	C	C	A	G	A	G	C	T	A	G	C	T	0	0
260	2001	0	0	1	1	T	T	C	C	C	C	G	G	A	G	C	T	0	0	C	T	G	G
261	2002	0	0	1	1	T	T	C	C	C	C	G	G	G	G	T	T	G	G	C	C	G	G
262	2003	0	0	1	1	C	T	A	C	C	C	A	G	G	G	C	T	A	G	C	T	A	G
263	2004	0	0	2	1	T	T	C	C	0	0	0	0	0	0	C	T	G	G	C	C	G	G
264	2005	0	0	1	1	T	T	C	C	C	C	G	G	G	G	T	T	G	G	C	C	G	G
265	2006	0	0	1	1	C	T	A	C	C	C	A	G	G	G	C	C	A	G	T	T	A	G
266	2007	0	0	1	1	C	C	A	A	C	C	A	A	G	G	C	C	A	G	T	T	A	G
267	2008	0	0	1	1	T	T	C	C	C	C	G	G	G	G	T	T	G	G	C	C	G	G
268	2009	0	0	1	1	C	T	A	C	C	C	A	A	A	G	T	T	G	G	C	C	G	G
269	2010	0	0	1	1	C	C	A	A	C	C	A	A	0	0	C	T	A	G	C	T	A	G
270	2012	0	0	1	1	C	C	A	A	0	0	0	0	0	0	C	C	G	G	T	T	0	0
271	2013	0	0	2	1	C	T	A	C	0	0	0	0	0	0	C	T	A	G	C	T	A	G
272	2014	0	0	1	1	C	T	A	C	C	C	A	G	G	G	C	T	A	G	C	T	0	0
273	2015	0	0	2	1	C	T	A	C	C	C	A	A	A	G	C	C	G	G	T	T	G	G
274	2016	0	0	1	1	T	T	C	C	C	C	G	G	G	G	C	T	A	G	C	T	A	G
275	2017	0	0	2	1	C	C	A	A	C	C	A	A	G	G	C	T	A	G	C	T	A	G
276	2018	0	0	1	1	C	T	A	C	C	C	A	G	0	0	C	T	A	G	C	T	A	G
277	2019	0	0	1	1	C	T	A	C	0	0	0	0	0	0	0	0	A	A	T	T	A	A
278	2020	0	0	2	1	T	T	C	C	0	0	0	0	0	0	C	T	A	G	C	T	A	G
279	2021	0	0	1	1	C	T	A	C	0	0	0	0	0	0	C	C	G	G	T	T	0	0
280	2022	0	0	2	1	C	T	A	C	C	C	G	G	G	G	T	T	G	G	C	C	G	G
281	2023	0	0	2	1	T	T	C	C	0	0	0	0	0	0	C	T	G	G	C	T	G	G
282	2024	0	0	2	1	C	T	A	C	C	C	A	G	G	G	C	T	A	G	C	T	A	G
283	2025	0	0	2	1	C	C	A	A	0	0	0	0	0	0	C	T	G	G	C	T	G	G
284	2026	0	0	2	1	T	T	C	C	C	C	A	G	A	G	C	C	A	G	C	T	A	G
285	2028	0	0	1	1	C	T	A	C	C	C	A	G	G	G	C	T	A	G	C	T	A	G
286	2029	0	0	1	1	C	T	A	C	C	C	A	A	A	G	T	T	G	G	C	C	G	G
287	2031	0	0	1	1	T	T	C	C	C	C	G	G	0	0	T	T	G	G	C	C	G	G
288	2033	0	0	2	1	T	T	C	C	C	C	G	G	G	G	C	T	G	G	C	T	0	0
289	2034	0	0	2	1	C	T	A	C	C	C	A	G	G	G	T	T	G	G	C	C	G	G
290	2035	0	0	2	1	T	T	C	C	0	0	A	A	G	G	C	T	A	G	C	T	A	G
291	2039	0	0	1	1	T	T	C	C	C	C	G	G	G	G	C	T	G	G	C	T	G	G
292	2040	0	0	1	1	C	T	A	C	C	C	A	G	G	G	C	T	A	G	C	T	A	G
293	2041	0	0	2	1	T	T	C	C	0	0	0	0	0	0	C	C	A	A	T	T	A	A
294	2042	0	0	2	1	C	T	A	C	0	0	0	0	0	0	C	T	G	G	C	T	G	G
295	2043	0	0	2	1	T	T	C	C	C	C	G	G	G	G	C	C	G	G	T	T	G	G
296	2044	0	0	2	1	C	C	A	A	C	C	A	A	G	G	C	C	A	G	T	T	A	G
297	2045	0	0	1	1	C	T	A	C	T	T	0	0	A	G	T	T	G	G	C	T	G	G
298	2046	0	0	2	1	T	T	C	C	C	C	A	G	A	G	T	T	G	G	C	C	G	G
299	2047	0	0	2	1	T	T	C	C	C	C	G	G	G	G	T	T	G	G	C	C	G	G
300	2048	0	0	1	1	C	C	A	A	C	T	A	A	G	G	T	T	G	G	C	C	G	G
301	2050	0	0	2	1	T	T	C	C	C	C	A	A	A	A	C	T	A	G	C	T	A	G
302	2051	0	0	2	1	T	T	C	C	0	0	0	0	0	0	C	T	G	G	C	T	G	G
303	2052	0	0	1	1	T	T	C	C	C	C	G	G	G	G	T	T	A	G	C	C	A	G
304	2053	0	0	1	1	C	T	A	C	C	C	A	G	G	G	T	T	G	G	C	C	G	G
305	2054	0	0	2	1	C	T	A	C	C	C	A	G	G	G	C	T	A	G	C	T	A	G
306	2056	0	0	2	1	T	T	C	C	C	C	G	G	G	G	C	T	A	G	C	T	A	G
307	2057	0	0	2	1	C	T	A	C	C	C	A	G	G	G	T	T	G	G	C	C	G	G
308	2059	0	0	1	1	C	T	A	C	C	C	A	G	G	G	T	T	G	G	C	C	G	G
309	2060	0	0	2	1	T	T	C	C	C	C	G	G	G	G	C	C	G	G	T	T	G	G
310	2061	0	0	2	1	T	T	C	C	C	C	G	G	G	G	C	T	A	G	C	T	A	G
311	2062	0	0	2	1	C	T	A	C	C	C	A	A	A	G	C	T	G	G	C	T	G	G
312	2063	0	0	2	1	T	T	C	C	0	0	0	0	0	0	0	0	G	G	C	C	0	0
313	2064	0	0	1	1	C	T	A	C	C	C	A	A	A	G	C	T	A	G	C	T	A	G
314	2065	0	0	1	1	C	T	A	C	C	C	G	G	A	G	C	T	A	G	C	T	A	G
315	2066	0	0	1	1	T	T	C	C	C	C	A	G	A	G	T	T	G	G	C	C	G	G
316	2067	0	0	1	1	T	T	C	C	0	0	0	0	0	0	C	C	A	G	T	T	A	G
317	2068	0	0	2	1	C	T	A	C	C	C	A	G	G	G	T	T	G	G	C	C	G	G
318	2069	0	0	1	1	C	C	A	A	0	0	0	0	0	0	T	T	0	0	T	T	A	A
319	2071	0	0	1	1	C	T	A	C	C	C	A	G	G	G	C	C	A	G	T	T	A	G
320	2073	0	0	2	1	C	T	A	C	C	T	A	G	G	G	T	T	G	G	C	C	G	G
321	2075	0	0	2	1	T	T	C	C	0	0	0	0	G	G	C	T	A	G	C	T	A	G
322	2076	0	0	2	1	C	T	A	C	C	C	A	A	A	G	C	T	G	G	C	T	0	0
323	2077	0	0	1	1	T	T	C	C	C	C	A	G	A	G	T	T	G	G	C	C	G	G
324	2079	0	0	2	1	C	C	A	A	C	C	A	A	G	G	T	T	G	G	C	C	G	G
325	2080	0	0	1	1	C	T	A	C	0	0	0	0	0	0	T	T	G	G	C	C	0	0
326	2081	0	0	2	1	T	T	C	C	C	C	A	G	A	G	C	T	G	G	0	0	0	0
327	2082	0	0	1	1	T	T	C	C	C	C	A	G	A	G	T	T	G	G	C	T	G	G
328	2083	0	0	1	1	C	T	A	C	C	C	A	G	G	G	C	C	A	G	T	T	A	G
329	2084	0	0	1	1	T	T	C	C	C	C	G	G	G	G	T	T	G	G	C	C	0	0
330	2038a	0	0	1	1	T	T	C	C	0	0	0	0	0	0	C	T	G	G	C	T	G	G
331	2038b	0	0	1	1	T	T	C	C	C	C	G	G	G	G	C	T	G	G	C	T	G	G
332	2049a	0	0	2	1	T	T	C	C	C	C	G	G	G	G	C	C	A	G	T	T	A	G
333	2058a	0	0	1	1	C	T	A	C	C	C	A	G	G	G	C	T	A	G	C	T	A	G
334	2058b	0	0	1	1	C	T	A	C	C	C	A	A	A	G	C	T	G	G	C	T	G	G
335	2072b	0	0	2	1	T	T	C	C	C	C	A	G	A	G	T	T	G	G	C	C	G	G

## Sheet: MAP file
chromosome	rs #	genetic distance	Bp position
1	rs2073487	0	209803301
1	rs2013162	0	209795339
1	rs17015215	0	209790735
1	rs861019	0	209802041
1	rs642961	0	209815925
2	rs2902345	0	70489467
2	rs2166975	0	70450862
2	rs1523305	0	70471724
2	rs930655	0	70457319

## Sheet: Covariates
ID	Subject ID	rs2073487	rs2013162	rs17015215	rs861019	rs642961	rs2902345	rs2166975	rs1523305	rs930655
1	5001	1	1	0	0	1	2	0	-9	2
2	5002	0	1	0	0	1	0	0	-9	2
3	5003	0	0	0	2	0	0	1	0	1
4	5004	1	0	0	2	0	0	1	0	1
5	5005	0	0	0	2	0	0	2	0	2
6	5006	1	0	0	2	0	0	2	0	2
7	5007	0	0	0	-9	1	1	0	1	2
8	5008	1	0	0	1	1	1	0	-9	2
9	5009	1	1	0	1	1	0	0	-9	2
10	5010	1	0	0	0	1	1	-9	-9	1
11	5011	1	1	0	2	0	1	0	1	2
12	5012	0	0	0	1	0	2	0	2	2
13	5013	2	0	0	1	1	1	1	1	1
14	5014	0	1	0	0	1	0	0	0	2
15	5015	0	0	-9	1	1	1	0	-9	2
16	5016	1	-9	-9	-9	-9	-9	-9	-9	-9
17	5017	2	1	-9	1	0	1	1	1	1
18	5018	1	1	0	1	0	2	0	2	2
19	5019	0	1	0	1	0	1	1	1	1
20	5020	0	2	0	0	0	1	0	-9	-9
21	5021	2	0	-9	1	1	1	0	1	2
22	5022	2	0	0	1	0	1	1	1	1
23	5023	0	2	0	1	1	0	1	0	1
24	5024	0	1	0	0	0	1	0	1	2
25	5025	1	0	0	1	0	2	0	2	2
26	5026	1	1	0	2	0	1	0	2	2
27	5027	0	1	0	1	0	0	2	0	2
28	5028	0	1	1	1	0	0	2	0	2
29	5029	1	1	0	1	0	1	1	1	1
30	5030	0	1	0	0	1	2	0	2	2
31	5031	1	1	0	1	0	2	0	2	2
32	5032	1	0	0	2	0	0	1	0	1
33	5033	1	1	-9	1	0	0	0	-9	2
34	5034	1	1	0	1	0	1	0	1	2
35	5035	1	0	0	2	0	2	0	2	2
36	5036	1	1	0	1	0	1	0	1	2
37	5037	0	1	0	1	0	0	0	1	2
38	5038	2	2	2	1	0	2	0	2	2
39	5039	0	0	0	0	0	1	0	1	2
40	5040	0	2	0	2	0	1	0	1	2
41	5041	1	1	0	0	0	1	1	1	1
42	5042	1	1	0	0	1	0	0	0	2
43	5043	1	0	0	1	0	1	0	1	2
44	5044	0	0	-9	2	0	1	2	1	2
45	5045	1	1	1	2	0	0	0	0	2
46	5046	0	0	0	1	1	0	0	0	2
47	5047	0	0	0	2	0	2	0	-9	2
48	5048	2	1	0	1	0	1	1	1	1
49	5049	2	-9	-9	1	0	0	1	0	1
50	5050	1	0	-9	1	1	1	0	1	2
51	5051	0	0	0	2	0	1	0	1	2
52	5052	2	0	0	2	0	1	-9	1	2
53	5053	1	0	0	1	1	1	0	1	2
54	5054	0	1	0	1	0	0	1	0	1
55	5055	1	0	0	1	0	1	1	1	1
56	5056	0	0	0	0	0	0	1	0	1
57	5057	-9	0	0	2	0	1	1	1	1
58	5058	2	0	0	2	0	1	0	1	2
59	5059	1	0	0	2	0	0	0	1	2
60	5060	0	0	0	1	1	0	1	0	1
61	5061	1	1	0	2	0	1	0	1	2
62	5062	0	0	0	1	1	2	0	2	2
63	5063	0	2	0	0	0	1	1	1	1
64	5064	1	0	0	1	1	2	0	2	2
65	5065	0	0	-9	2	0	2	0	2	2
66	5066	0	0	0	1	1	1	0	0	2
67	5067	1	0	0	0	0	2	0	2	2
68	5068	2	0	-9	2	0	1	1	1	1
69	5069	0	2	0	0	0	0	0	0	2
70	5070	0	0	0	2	0	1	0	1	2
71	5071	0	0	0	1	1	1	0	1	2
72	5072	1	0	0	2	0	2	0	2	2
73	5073	2	0	0	2	0	1	1	1	1
74	5074	0	0	0	2	0	0	1	0	1
75	5075	0	0	0	2	0	1	0	1	2
76	5076	2	0	0	1	1	2	0	2	2
77	5077	1	0	0	2	0	2	0	2	2
78	5078	0	2	0	0	0	2	0	2	2
79	5079	0	0	0	1	1	2	0	2	2
80	5080	0	0	0	1	1	1	0	1	2
81	5081	0	1	0	0	1	0	2	0	2
82	5082	0	-9	-9	-9	-9	-9	-9	0	-9
83	5083	0	-9	-9	-9	-9	2	-9	-9	-9
84	5084	1	-9	-9	-9	-9	0	-9	0	-9
85	5085	1	-9	-9	-9	-9	-9	-9	0	-9
86	5086	0	2	-9	-9	-9	-9	-9	0	-9
87	5087	1	-9	-9	-9	-9	-9	-9	0	-9
88	5088	1	-9	-9	-9	-9	2	-9	-9	-9
89	5089	1	-9	-9	-9	-9	-9	-9	-9	-9
90	5090	1	-9	-9	-9	-9	-9	-9	-9	-9
91	5091	0	-9	-9	-9	-9	-9	-9	-9	-9
92	5092	1	-9	-9	-9	-9	-9	-9	0	-9
93	5093	0	-9	0	-9	-9	2	-9	0	-9
94	5094	0	-9	-9	-9	-9	-9	-9	-9	-9
95	5095	0	-9	-9	-9	-9	-9	-9	-9	-9
96	5096	0	-9	-9	-9	-9	-9	-9	-9	-9
97	5097	0	2	0	0	0	2	0	2	2
98	5098	0	1	0	1	0	1	0	1	2
99	5099	1	0	0	2	0	2	0	2	2
100	5100	0	1	0	1	0	0	1	0	1
101	5101	0	1	0	1	0	0	0	0	2
102	5102	1	0	0	1	0	0	1	0	1
103	5103	2	2	2	0	0	1	0	1	2
104	5104	0	0	0	0	0	1	1	1	1
105	5105	1	1	0	2	0	1	0	1	2
106	5106	2	1	0	1	0	1	1	2	1
107	5107	2	1	0	0	1	0	1	0	1
108	5108	1	1	0	1	0	1	0	-9	2
109	5109	1	1	0	0	1	2	0	2	2
110	5110	1	1	0	1	0	1	0	1	2
111	5111	0	1	0	1	0	2	0	2	2
112	5112	2	1	0	1	0	2	0	2	2
113	5113	1	1	0	1	0	2	0	2	2
114	5114	1	0	0	1	1	0	1	0	1
115	5115	0	0	0	1	1	2	0	2	2
116	5116	1	0	0	2	0	1	0	1	2
117	5117	1	0	0	2	0	2	0	2	2
118	5118	0	2	0	2	0	0	1	0	1
119	5119	1	1	0	0	0	2	0	2	2
120	5120	2	1	0	1	0	2	0	2	2
121	5121	0	1	0	1	0	2	0	2	2
122	5122	1	1	0	1	0	1	1	1	1
123	5123	1	2	0	1	0	2	0	2	2
124	5124	0	0	0	0	0	2	0	2	2
125	5125	0	0	0	2	0	1	1	1	1
126	5126	1	0	0	1	1	1	0	1	2
127	5127	0	0	0	2	0	2	0	2	2
128	5128	0	0	0	1	1	2	0	2	2
129	5129	1	0	0	1	1	2	0	2	2
130	5130	0	1	0	1	0	0	2	0	2
131	5131	1	1	0	0	1	1	0	1	2
132	5132	0	1	0	1	0	0	0	0	2
133	5133	2	0	0	1	1	0	2	0	2
134	5134	1	0	0	1	0	1	1	1	1
135	5135	0	2	0	1	1	1	0	1	2
136	5136	0	1	0	0	0	0	0	0	2
137	5137	2	1	0	0	1	1	1	1	1
138	5138	0	0	0	1	0	2	0	2	2
139	5139	0	0	0	2	0	1	1	1	1
140	5140	0	0	0	1	1	1	1	1	1
141	5141	1	-9	0	2	0	1	0	1	2
142	5142	1	1	0	1	0	2	0	2	2
143	5143	0	2	0	0	0	1	1	1	1
144	5144	1	0	0	0	0	1	0	1	2
145	5145	1	1	-9	1	0	0	2	0	2
146	5146	0	0	0	2	0	1	0	1	2
147	5147	0	2	0	0	0	2	0	1	2
148	5148	1	-9	0	2	0	2	0	2	2
149	5149	0	0	0	2	0	1	1	1	1
150	5150	1	-9	0	0	1	0	0	0	2
151	5151	1	0	0	1	1	2	0	2	2
152	5152	0	0	-9	1	1	1	0	1	2
153	5153	0	0	0	2	0	2	0	2	2
154	5154	1	0	0	2	0	1	0	1	2
155	5155	2	1	0	1	1	0	0	0	2
156	5156	1	0	0	0	1	2	0	2	2
157	5157	1	1	1	0	0	0	1	-9	1
158	5158	0	1	0	1	0	2	0	2	2
159	5159	1	-9	0	2	0	2	0	2	2
160	5160	0	1	0	0	1	0	0	0	2
161	5161	2	2	-9	0	0	0	1	0	1
162	5162	1	1	-9	1	0	2	0	2	2
163	5163	0	0	0	2	0	0	0	0	2
164	1001	0	1	0	0	1	-9	1	-9	1
165	1002	1	0	0	0	0	-9	0	-9	0
166	1003	0	0	0	2	0	-9	0	-9	0
167	1004	1	2	0	0	0	-9	0	-9	0
168	1005	1	0	0	2	0	1	1	0	-9
169	1006	1	1	1	1	0	-9	1	-9	-9
170	1007	1	0	0	0	0	-9	0	-9	0
171	1008	0	1	0	1	0	-9	0	-9	0
172	1009	1	1	0	1	0	2	0	0	0
173	1010	2	1	0	1	0	-9	0	-9	0
174	1011	1	1	1	1	0	2	0	0	0
175	1012	0	0	0	2	0	-9	0	-9	0
176	1013	1	2	0	0	0	0	1	0	1
177	1014	2	0	0	0	-9	2	0	-9	0
178	1015	0	0	0	2	0	2	0	-9	0
179	1016	1	1	0	1	0	-9	0	-9	-9
180	1017	2	2	0	0	0	2	-9	-9	-9
181	1018	0	1	0	1	0	0	0	0	0
182	1019	0	0	0	1	1	0	1	0	1
183	1020	-9	0	0	1	-9	-9	0	-9	-9
184	1021	0	2	0	0	0	0	0	0	0
185	1022	1	2	1	0	0	1	0	1	-9
186	1023	1	0	0	2	0	1	0	-9	0
187	1024	0	0	0	0	0	1	0	-9	0
188	1025	1	1	0	1	0	2	0	-9	0
189	1026	1	1	0	1	0	1	0	1	0
190	1027	1	0	0	0	0	1	0	1	0
191	1028	0	0	0	2	0	-9	1	1	1
192	1029	0	1	0	1	0	0	1	0	-9
193	1030	-9	0	0	2	0	0	-9	0	0
194	1031	1	1	0	1	0	2	0	-9	0
195	1032	0	1	0	1	0	-9	0	-9	-9
196	1034	1	1	0	1	0	0	1	0	1
197	1035	0	1	0	1	0	2	0	2	0
198	1036	1	1	0	1	0	1	0	2	0
199	1039	1	1	0	1	0	0	1	0	1
200	1040	0	0	0	1	1	2	0	2	0
201	1041	1	2	0	0	0	-9	1	1	-9
202	1042	0	0	0	1	1	1	0	1	0
203	1043	0	0	0	2	0	2	0	2	0
204	1045	-9	1	0	0	1	2	0	2	0
205	1046	1	1	0	1	0	2	0	2	0
206	1047	1	1	1	0	-9	-9	1	0	1
207	1048	1	0	0	2	0	-9	0	-9	-9
208	1049	0	1	0	1	0	-9	1	0	1
209	1050	0	0	0	-9	1	2	0	2	-9
210	1051	1	0	0	2	0	2	0	2	0
211	1052	0	2	0	0	0	0	2	0	2
212	1053	0	2	0	0	0	0	1	0	1
213	1054	0	1	0	1	0	1	0	1	0
214	1055	-9	0	0	1	1	1	1	-9	1
215	1057	0	2	0	0	0	1	0	1	0
216	1058	0	1	0	1	0	2	0	2	0
217	1059	1	0	0	1	1	0	2	0	2
218	1060	2	1	0	1	0	2	0	2	0
219	1061	0	0	0	2	0	0	0	0	0
220	1062	0	0	0	2	0	1	1	1	1
221	1063	1	2	0	0	0	0	1	1	1
222	1064	1	1	0	1	0	1	1	1	2
223	1065	0	0	-9	-9	-9	1	0	1	0
224	1066	0	1	0	1	0	1	1	1	1
225	1067	-9	0	0	1	1	0	1	0	1
226	1068	1	0	0	1	1	1	1	1	1
227	1069	1	1	-9	-9	-9	0	1	0	1
228	1070	0	0	0	1	-9	0	2	0	2
229	1071	0	0	0	2	0	2	0	2	0
230	1072	0	1	0	1	0	-9	1	1	1
231	1073	2	2	0	0	0	0	1	0	1
232	1074	1	0	0	2	0	0	2	0	2
233	1075	0	0	0	2	0	2	0	2	0
234	1076	0	0	0	1	1	0	1	1	1
235	1077	-9	1	0	1	0	1	0	1	0
236	1079	1	2	0	0	0	0	1	0	1
237	1081	0	0	0	2	0	2	0	2	0
238	1082	1	0	0	1	1	2	0	2	0
239	1083	0	2	0	0	0	2	0	2	-9
240	1084	1	2	0	-9	0	2	-9	1	-9
241	1085	1	0	0	2	0	2	0	2	0
242	1086	0	0	0	1	1	1	1	1	1
243	1087	0	0	0	2	0	1	1	1	1
244	1088	0	0	0	2	0	1	0	1	0
245	1089	-9	0	0	1	1	1	1	1	1
246	1090	1	0	0	1	-9	0	1	0	1
247	1091	2	1	0	1	0	2	0	2	-9
248	1092	0	1	0	0	1	1	1	1	1
249	1093	1	0	0	2	0	0	2	0	2
250	1094	0	1	0	0	1	2	0	2	0
251	1095	0	1	1	1	0	1	1	1	-9
252	1096	1	1	0	1	0	1	0	1	0
253	1097	0	1	0	1	0	2	0	2	-9
254	1098	2	0	0	1	1	0	0	0	0
255	1099	-9	1	0	-9	1	1	1	1	1
256	1100	1	0	0	2	0	2	0	2	0
257	1101	0	0	0	2	0	0	0	-9	-9
258	1102	0	0	0	2	0	2	0	2	0
259	1103	0	0	0	1	1	1	1	1	-9
260	2001	0	0	0	2	1	1	-9	1	0
261	2002	1	0	0	2	0	2	0	2	0
262	2003	0	1	0	1	0	1	1	1	1
263	2004	0	0	-9	-9	-9	1	0	2	0
264	2005	0	0	0	2	0	2	0	2	0
265	2006	-9	1	0	1	0	0	1	0	1
266	2007	1	2	0	0	0	0	1	0	1
267	2008	0	0	0	2	0	2	0	2	0
268	2009	0	1	0	0	1	2	0	2	0
269	2010	0	2	0	0	-9	1	1	1	1
270	2012	0	2	-9	-9	-9	0	0	0	-9
271	2013	1	1	-9	-9	-9	1	1	1	1
272	2014	1	1	0	1	0	1	1	1	-9
273	2015	1	1	0	0	1	0	0	0	0
274	2016	0	0	0	2	0	1	1	1	1
275	2017	-9	2	0	0	0	1	1	1	1
276	2018	1	1	0	1	-9	1	1	1	1
277	2019	0	1	-9	-9	-9	-9	2	0	2
278	2020	1	0	-9	-9	-9	1	1	1	1
279	2021	1	1	-9	-9	-9	0	0	0	-9
280	2022	1	1	0	2	0	2	0	2	0
281	2023	1	0	-9	-9	-9	1	0	1	0
282	2024	0	1	0	1	0	1	1	1	1
283	2025	0	2	-9	-9	-9	1	0	1	0
284	2026	2	0	0	1	1	0	1	1	1
285	2028	-9	1	0	1	0	1	1	1	1
286	2029	1	1	0	0	1	2	0	2	0
287	2031	0	0	0	2	-9	2	0	2	0
288	2033	1	0	0	2	0	1	0	1	-9
289	2034	1	1	0	1	0	2	0	2	0
290	2035	0	0	-9	0	0	1	1	1	1
291	2039	0	0	0	2	0	1	0	1	0
292	2040	2	1	0	1	0	1	1	1	1
293	2041	1	0	-9	-9	-9	0	2	0	2
294	2042	0	1	-9	-9	-9	1	0	1	0
295	2043	-9	0	0	2	0	0	0	0	0
296	2044	0	2	0	0	0	0	1	0	1
297	2045	2	1	2	-9	1	2	0	1	0
298	2046	0	0	0	1	1	2	0	2	0
299	2047	0	0	0	2	0	2	0	2	0
300	2048	0	2	1	0	0	2	0	2	0
301	2050	1	0	0	0	0	1	1	1	1
302	2051	0	0	-9	-9	-9	1	0	1	0
303	2052	2	0	0	2	0	2	1	2	1
304	2053	0	1	0	1	0	2	0	2	0
305	2054	-9	1	0	1	0	1	1	1	1
306	2056	1	0	0	2	0	1	1	1	1
307	2057	0	1	0	1	0	2	0	2	0
308	2059	2	1	0	1	0	2	0	2	0
309	2060	-9	0	0	2	0	0	0	0	0
310	2061	0	0	0	2	0	1	1	1	1
311	2062	2	1	0	0	1	1	0	1	0
312	2063	0	0	-9	-9	-9	-9	0	2	-9
313	2064	0	1	0	0	1	1	1	1	1
314	2065	0	1	0	2	1	1	1	1	1
315	2066	-9	0	0	1	1	2	0	2	0
316	2067	2	0	-9	-9	-9	0	1	0	1
317	2068	1	1	0	1	0	2	0	2	0
318	2069	2	2	-9	-9	-9	2	-9	0	2
319	2071	0	1	0	1	0	0	1	0	1
320	2073	-9	1	1	1	0	2	0	2	0
321	2075	0	0	-9	-9	0	1	1	1	1
322	2076	1	1	0	0	1	1	0	1	-9
323	2077	0	0	0	1	1	2	0	2	0
324	2079	0	2	0	0	0	2	0	2	0
325	2080	-9	1	-9	-9	-9	2	0	2	-9
326	2081	1	0	0	1	1	1	0	-9	-9
327	2082	0	0	0	1	1	2	0	1	0
328	2083	0	1	0	1	0	0	1	0	1
329	2084	1	0	0	2	0	2	0	2	-9
330	2038a	0	0	-9	-9	-9	1	0	1	0
331	2038b	0	0	0	2	0	1	0	1	0
332	2049a	0	0	0	2	0	0	1	0	1
333	2058a	1	1	0	1	0	1	1	1	1
334	2058b	1	1	0	0	1	1	0	1	0
335	2072b	0	0	0	1	1	2	0	2	0

## Sheet: COV 207
ID	Subject ID	rs2073487
1	5001	1
2	5002	0
3	5003	0
4	5004	1
5	5005	0
6	5006	1
7	5007	0
8	5008	1
9	5009	1
10	5010	1
11	5011	1
12	5012	0
13	5013	2
14	5014	0
15	5015	0
16	5016	1
17	5017	2
18	5018	1
19	5019	0
20	5020	0
21	5021	2
22	5022	2
23	5023	0
24	5024	0
25	5025	1
26	5026	1
27	5027	0
28	5028	0
29	5029	1
30	5030	0
31	5031	1
32	5032	1
33	5033	1
34	5034	1
35	5035	1
36	5036	1
37	5037	0
38	5038	2
39	5039	0
40	5040	0
41	5041	1
42	5042	1
43	5043	1
44	5044	0
45	5045	1
46	5046	0
47	5047	0
48	5048	2
49	5049	2
50	5050	1
51	5051	0
52	5052	2
53	5053	1
54	5054	0
55	5055	1
56	5056	0
57	5057	-9
58	5058	2
59	5059	1
60	5060	0
61	5061	1
62	5062	0
63	5063	0
64	5064	1
65	5065	0
66	5066	0
67	5067	1
68	5068	2
69	5069	0
70	5070	0
71	5071	0
72	5072	1
73	5073	2
74	5074	0
75	5075	0
76	5076	2
77	5077	1
78	5078	0
79	5079	0
80	5080	0
81	5081	0
82	5082	0
83	5083	0
84	5084	1
85	5085	1
86	5086	0
87	5087	1
88	5088	1
89	5089	1
90	5090	1
91	5091	0
92	5092	1
93	5093	0
94	5094	0
95	5095	0
96	5096	0
97	5097	0
98	5098	0
99	5099	1
100	5100	0
101	5101	0
102	5102	1
103	5103	2
104	5104	0
105	5105	1
106	5106	2
107	5107	2
108	5108	1
109	5109	1
110	5110	1
111	5111	0
112	5112	2
113	5113	1
114	5114	1
115	5115	0
116	5116	1
117	5117	1
118	5118	0
119	5119	1
120	5120	2
121	5121	0
122	5122	1
123	5123	1
124	5124	0
125	5125	0
126	5126	1
127	5127	0
128	5128	0
129	5129	1
130	5130	0
131	5131	1
132	5132	0
133	5133	2
134	5134	1
135	5135	0
136	5136	0
137	5137	2
138	5138	0
139	5139	0
140	5140	0
141	5141	1
142	5142	1
143	5143	0
144	5144	1
145	5145	1
146	5146	0
147	5147	0
148	5148	1
149	5149	0
150	5150	1
151	5151	1
152	5152	0
153	5153	0
154	5154	1
155	5155	2
156	5156	1
157	5157	1
158	5158	0
159	5159	1
160	5160	0
161	5161	2
162	5162	1
163	5163	0
164	1001	0
165	1002	1
166	1003	0
167	1004	1
168	1005	1
169	1006	1
170	1007	1
171	1008	0
172	1009	1
173	1010	2
174	1011	1
175	1012	0
176	1013	1
177	1014	2
178	1015	0
179	1016	1
180	1017	2
181	1018	0
182	1019	0
183	1020	-9
184	1021	0
185	1022	1
186	1023	1
187	1024	0
188	1025	1
189	1026	1
190	1027	1
191	1028	0
192	1029	0
193	1030	-9
194	1031	1
195	1032	0
196	1034	1
197	1035	0
198	1036	1
199	1039	1
200	1040	0
201	1041	1
202	1042	0
203	1043	0
204	1045	-9
205	1046	1
206	1047	1
207	1048	1
208	1049	0
209	1050	0
210	1051	1
211	1052	0
212	1053	0
213	1054	0
214	1055	-9
215	1057	0
216	1058	0
217	1059	1
218	1060	2
219	1061	0
220	1062	0
221	1063	1
222	1064	1
223	1065	0
224	1066	0
225	1067	-9
226	1068	1
227	1069	1
228	1070	0
229	1071	0
230	1072	0
231	1073	2
232	1074	1
233	1075	0
234	1076	0
235	1077	-9
236	1079	1
237	1081	0
238	1082	1
239	1083	0
240	1084	1
241	1085	1
242	1086	0
243	1087	0
244	1088	0
245	1089	-9
246	1090	1
247	1091	2
248	1092	0
249	1093	1
250	1094	0
251	1095	0
252	1096	1
253	1097	0
254	1098	2
255	1099	-9
256	1100	1
257	1101	0
258	1102	0
259	1103	0
260	2001	0
261	2002	1
262	2003	0
263	2004	0
264	2005	0
265	2006	-9
266	2007	1
267	2008	0
268	2009	0
269	2010	0
270	2012	0
271	2013	1
272	2014	1
273	2015	1
274	2016	0
275	2017	-9
276	2018	1
277	2019	0
278	2020	1
279	2021	1
280	2022	1
281	2023	1
282	2024	0
283	2025	0
284	2026	2
285	2028	-9
286	2029	1
287	2031	0
288	2033	1
289	2034	1
290	2035	0
291	2039	0
292	2040	2
293	2041	1
294	2042	0
295	2043	-9
296	2044	0
297	2045	2
298	2046	0
299	2047	0
300	2048	0
301	2050	1
302	2051	0
303	2052	2
304	2053	0
305	2054	-9
306	2056	1
307	2057	0
308	2059	2
309	2060	-9
310	2061	0
311	2062	2
312	2063	0
313	2064	0
314	2065	0
315	2066	-9
316	2067	2
317	2068	1
318	2069	2
319	2071	0
320	2073	-9
321	2075	0
322	2076	1
323	2077	0
324	2079	0
325	2080	-9
326	2081	1
327	2082	0
328	2083	0
329	2084	1
330	2038a	0
331	2038b	0
332	2049a	0
333	2058a	1
334	2058b	1
335	2072b	0

## Sheet: COV 201
ID	Subject ID	rs2013162
1	5001	1
2	5002	1
3	5003	0
4	5004	0
5	5005	0
6	5006	0
7	5007	0
8	5008	0
9	5009	1
10	5010	0
11	5011	1
12	5012	0
13	5013	0
14	5014	1
15	5015	0
16	5016	-9
17	5017	1
18	5018	1
19	5019	1
20	5020	2
21	5021	0
22	5022	0
23	5023	2
24	5024	1
25	5025	0
26	5026	1
27	5027	1
28	5028	1
29	5029	1
30	5030	1
31	5031	1
32	5032	0
33	5033	1
34	5034	1
35	5035	0
36	5036	1
37	5037	1
38	5038	2
39	5039	0
40	5040	2
41	5041	1
42	5042	1
43	5043	0
44	5044	0
45	5045	1
46	5046	0
47	5047	0
48	5048	1
49	5049	-9
50	5050	0
51	5051	0
52	5052	0
53	5053	0
54	5054	1
55	5055	0
56	5056	0
57	5057	0
58	5058	0
59	5059	0
60	5060	0
61	5061	1
62	5062	0
63	5063	2
64	5064	0
65	5065	0
66	5066	0
67	5067	0
68	5068	0
69	5069	2
70	5070	0
71	5071	0
72	5072	0
73	5073	0
74	5074	0
75	5075	0
76	5076	0
77	5077	0
78	5078	2
79	5079	0
80	5080	0
81	5081	1
82	5082	-9
83	5083	-9
84	5084	-9
85	5085	-9
86	5086	2
87	5087	-9
88	5088	-9
89	5089	-9
90	5090	-9
91	5091	-9
92	5092	-9
93	5093	-9
94	5094	-9
95	5095	-9
96	5096	-9
97	5097	2
98	5098	1
99	5099	0
100	5100	1
101	5101	1
102	5102	0
103	5103	2
104	5104	0
105	5105	1
106	5106	1
107	5107	1
108	5108	1
109	5109	1
110	5110	1
111	5111	1
112	5112	1
113	5113	1
114	5114	0
115	5115	0
116	5116	0
117	5117	0
118	5118	2
119	5119	1
120	5120	1
121	5121	1
122	5122	1
123	5123	2
124	5124	0
125	5125	0
126	5126	0
127	5127	0
128	5128	0
129	5129	0
130	5130	1
131	5131	1
132	5132	1
133	5133	0
134	5134	0
135	5135	2
136	5136	1
137	5137	1
138	5138	0
139	5139	0
140	5140	0
141	5141	-9
142	5142	1
143	5143	2
144	5144	0
145	5145	1
146	5146	0
147	5147	2
148	5148	-9
149	5149	0
150	5150	-9
151	5151	0
152	5152	0
153	5153	0
154	5154	0
155	5155	1
156	5156	0
157	5157	1
158	5158	1
159	5159	-9
160	5160	1
161	5161	2
162	5162	1
163	5163	0
164	1001	1
165	1002	0
166	1003	0
167	1004	2
168	1005	0
169	1006	1
170	1007	0
171	1008	1
172	1009	1
173	1010	1
174	1011	1
175	1012	0
176	1013	2
177	1014	0
178	1015	0
179	1016	1
180	1017	2
181	1018	1
182	1019	0
183	1020	0
184	1021	2
185	1022	2
186	1023	0
187	1024	0
188	1025	1
189	1026	1
190	1027	0
191	1028	0
192	1029	1
193	1030	0
194	1031	1
195	1032	1
196	1034	1
197	1035	1
198	1036	1
199	1039	1
200	1040	0
201	1041	2
202	1042	0
203	1043	0
204	1045	1
205	1046	1
206	1047	1
207	1048	0
208	1049	1
209	1050	0
210	1051	0
211	1052	2
212	1053	2
213	1054	1
214	1055	0
215	1057	2
216	1058	1
217	1059	0
218	1060	1
219	1061	0
220	1062	0
221	1063	2
222	1064	1
223	1065	0
224	1066	1
225	1067	0
226	1068	0
227	1069	1
228	1070	0
229	1071	0
230	1072	1
231	1073	2
232	1074	0
233	1075	0
234	1076	0
235	1077	1
236	1079	2
237	1081	0
238	1082	0
239	1083	2
240	1084	2
241	1085	0
242	1086	0
243	1087	0
244	1088	0
245	1089	0
246	1090	0
247	1091	1
248	1092	1
249	1093	0
250	1094	1
251	1095	1
252	1096	1
253	1097	1
254	1098	0
255	1099	1
256	1100	0
257	1101	0
258	1102	0
259	1103	0
260	2001	0
261	2002	0
262	2003	1
263	2004	0
264	2005	0
265	2006	1
266	2007	2
267	2008	0
268	2009	1
269	2010	2
270	2012	2
271	2013	1
272	2014	1
273	2015	1
274	2016	0
275	2017	2
276	2018	1
277	2019	1
278	2020	0
279	2021	1
280	2022	1
281	2023	0
282	2024	1
283	2025	2
284	2026	0
285	2028	1
286	2029	1
287	2031	0
288	2033	0
289	2034	1
290	2035	0
291	2039	0
292	2040	1
293	2041	0
294	2042	1
295	2043	0
296	2044	2
297	2045	1
298	2046	0
299	2047	0
300	2048	2
301	2050	0
302	2051	0
303	2052	0
304	2053	1
305	2054	1
306	2056	0
307	2057	1
308	2059	1
309	2060	0
310	2061	0
311	2062	1
312	2063	0
313	2064	1
314	2065	1
315	2066	0
316	2067	0
317	2068	1
318	2069	2
319	2071	1
320	2073	1
321	2075	0
322	2076	1
323	2077	0
324	2079	2
325	2080	1
326	2081	0
327	2082	0
328	2083	1
329	2084	0
330	2038a	0
331	2038b	0
332	2049a	0
333	2058a	1
334	2058b	1
335	2072b	0

## Sheet: COV 861
ID	Subject ID	rs861019
1	5001	0
2	5002	0
3	5003	2
4	5004	2
5	5005	2
6	5006	2
7	5007	-9
8	5008	1
9	5009	1
10	5010	0
11	5011	2
12	5012	1
13	5013	1
14	5014	0
15	5015	1
16	5016	-9
17	5017	1
18	5018	1
19	5019	1
20	5020	0
21	5021	1
22	5022	1
23	5023	1
24	5024	0
25	5025	1
26	5026	2
27	5027	1
28	5028	1
29	5029	1
30	5030	0
31	5031	1
32	5032	2
33	5033	1
34	5034	1
35	5035	2
36	5036	1
37	5037	1
38	5038	1
39	5039	0
40	5040	2
41	5041	0
42	5042	0
43	5043	1
44	5044	2
45	5045	2
46	5046	1
47	5047	2
48	5048	1
49	5049	1
50	5050	1
51	5051	2
52	5052	2
53	5053	1
54	5054	1
55	5055	1
56	5056	0
57	5057	2
58	5058	2
59	5059	2
60	5060	1
61	5061	2
62	5062	1
63	5063	0
64	5064	1
65	5065	2
66	5066	1
67	5067	0
68	5068	2
69	5069	0
70	5070	2
71	5071	1
72	5072	2
73	5073	2
74	5074	2
75	5075	2
76	5076	1
77	5077	2
78	5078	0
79	5079	1
80	5080	1
81	5081	0
82	5082	-9
83	5083	-9
84	5084	-9
85	5085	-9
86	5086	-9
87	5087	-9
88	5088	-9
89	5089	-9
90	5090	-9
91	5091	-9
92	5092	-9
93	5093	-9
94	5094	-9
95	5095	-9
96	5096	-9
97	5097	0
98	5098	1
99	5099	2
100	5100	1
101	5101	1
102	5102	1
103	5103	0
104	5104	0
105	5105	2
106	5106	1
107	5107	0
108	5108	1
109	5109	0
110	5110	1
111	5111	1
112	5112	1
113	5113	1
114	5114	1
115	5115	1
116	5116	2
117	5117	2
118	5118	2
119	5119	0
120	5120	1
121	5121	1
122	5122	1
123	5123	1
124	5124	0
125	5125	2
126	5126	1
127	5127	2
128	5128	1
129	5129	1
130	5130	1
131	5131	0
132	5132	1
133	5133	1
134	5134	1
135	5135	1
136	5136	0
137	5137	0
138	5138	1
139	5139	2
140	5140	1
141	5141	2
142	5142	1
143	5143	0
144	5144	0
145	5145	1
146	5146	2
147	5147	0
148	5148	2
149	5149	2
150	5150	0
151	5151	1
152	5152	1
153	5153	2
154	5154	2
155	5155	1
156	5156	0
157	5157	0
158	5158	1
159	5159	2
160	5160	0
161	5161	0
162	5162	1
163	5163	2
164	1001	0
165	1002	0
166	1003	2
167	1004	0
168	1005	2
169	1006	1
170	1007	0
171	1008	1
172	1009	1
173	1010	1
174	1011	1
175	1012	2
176	1013	0
177	1014	0
178	1015	2
179	1016	1
180	1017	0
181	1018	1
182	1019	1
183	1020	1
184	1021	0
185	1022	0
186	1023	2
187	1024	0
188	1025	1
189	1026	1
190	1027	0
191	1028	2
192	1029	1
193	1030	2
194	1031	1
195	1032	1
196	1034	1
197	1035	1
198	1036	1
199	1039	1
200	1040	1
201	1041	0
202	1042	1
203	1043	2
204	1045	0
205	1046	1
206	1047	0
207	1048	2
208	1049	1
209	1050	-9
210	1051	2
211	1052	0
212	1053	0
213	1054	1
214	1055	1
215	1057	0
216	1058	1
217	1059	1
218	1060	1
219	1061	2
220	1062	2
221	1063	0
222	1064	1
223	1065	-9
224	1066	1
225	1067	1
226	1068	1
227	1069	-9
228	1070	1
229	1071	2
230	1072	1
231	1073	0
232	1074	2
233	1075	2
234	1076	1
235	1077	1
236	1079	0
237	1081	2
238	1082	1
239	1083	0
240	1084	-9
241	1085	2
242	1086	1
243	1087	2
244	1088	2
245	1089	1
246	1090	1
247	1091	1
248	1092	0
249	1093	2
250	1094	0
251	1095	1
252	1096	1
253	1097	1
254	1098	1
255	1099	-9
256	1100	2
257	1101	2
258	1102	2
259	1103	1
260	2001	2
261	2002	2
262	2003	1
263	2004	-9
264	2005	2
265	2006	1
266	2007	0
267	2008	2
268	2009	0
269	2010	0
270	2012	-9
271	2013	-9
272	2014	1
273	2015	0
274	2016	2
275	2017	0
276	2018	1
277	2019	-9
278	2020	-9
279	2021	-9
280	2022	2
281	2023	-9
282	2024	1
283	2025	-9
284	2026	1
285	2028	1
286	2029	0
287	2031	2
288	2033	2
289	2034	1
290	2035	0
291	2039	2
292	2040	1
293	2041	-9
294	2042	-9
295	2043	2
296	2044	0
297	2045	-9
298	2046	1
299	2047	2
300	2048	0
301	2050	0
302	2051	-9
303	2052	2
304	2053	1
305	2054	1
306	2056	2
307	2057	1
308	2059	1
309	2060	2
310	2061	2
311	2062	0
312	2063	-9
313	2064	0
314	2065	2
315	2066	1
316	2067	-9
317	2068	1
318	2069	-9
319	2071	1
320	2073	1
321	2075	-9
322	2076	0
323	2077	1
324	2079	0
325	2080	-9
326	2081	1
327	2082	1
328	2083	1
329	2084	2
330	2038a	-9
331	2038b	2
332	2049a	2
333	2058a	1
334	2058b	0
335	2072b	1

## Sheet: COV 642
ID	Subject ID	rs642961
1	5001	1
2	5002	1
3	5003	0
4	5004	0
5	5005	0
6	5006	0
7	5007	1
8	5008	1
9	5009	1
10	5010	1
11	5011	0
12	5012	0
13	5013	1
14	5014	1
15	5015	1
16	5016	-9
17	5017	0
18	5018	0
19	5019	0
20	5020	0
21	5021	1
22	5022	0
23	5023	1
24	5024	0
25	5025	0
26	5026	0
27	5027	0
28	5028	0
29	5029	0
30	5030	1
31	5031	0
32	5032	0
33	5033	0
34	5034	0
35	5035	0
36	5036	0
37	5037	0
38	5038	0
39	5039	0
40	5040	0
41	5041	0
42	5042	1
43	5043	0
44	5044	0
45	5045	0
46	5046	1
47	5047	0
48	5048	0
49	5049	0
50	5050	1
51	5051	0
52	5052	0
53	5053	1
54	5054	0
55	5055	0
56	5056	0
57	5057	0
58	5058	0
59	5059	0
60	5060	1
61	5061	0
62	5062	1
63	5063	0
64	5064	1
65	5065	0
66	5066	1
67	5067	0
68	5068	0
69	5069	0
70	5070	0
71	5071	1
72	5072	0
73	5073	0
74	5074	0
75	5075	0
76	5076	1
77	5077	0
78	5078	0
79	5079	1
80	5080	1
81	5081	1
82	5082	-9
83	5083	-9
84	5084	-9
85	5085	-9
86	5086	-9
87	5087	-9
88	5088	-9
89	5089	-9
90	5090	-9
91	5091	-9
92	5092	-9
93	5093	-9
94	5094	-9
95	5095	-9
96	5096	-9
97	5097	0
98	5098	0
99	5099	0
100	5100	0
101	5101	0
102	5102	0
103	5103	0
104	5104	0
105	5105	0
106	5106	0
107	5107	1
108	5108	0
109	5109	1
110	5110	0
111	5111	0
112	5112	0
113	5113	0
114	5114	1
115	5115	1
116	5116	0
117	5117	0
118	5118	0
119	5119	0
120	5120	0
121	5121	0
122	5122	0
123	5123	0
124	5124	0
125	5125	0
126	5126	1
127	5127	0
128	5128	1
129	5129	1
130	5130	0
131	5131	1
132	5132	0
133	5133	1
134	5134	0
135	5135	1
136	5136	0
137	5137	1
138	5138	0
139	5139	0
140	5140	1
141	5141	0
142	5142	0
143	5143	0
144	5144	0
145	5145	0
146	5146	0
147	5147	0
148	5148	0
149	5149	0
150	5150	1
151	5151	1
152	5152	1
153	5153	0
154	5154	0
155	5155	1
156	5156	1
157	5157	0
158	5158	0
159	5159	0
160	5160	1
161	5161	0
162	5162	0
163	5163	0
164	1001	1
165	1002	0
166	1003	0
167	1004	0
168	1005	0
169	1006	0
170	1007	0
171	1008	0
172	1009	0
173	1010	0
174	1011	0
175	1012	0
176	1013	0
177	1014	-9
178	1015	0
179	1016	0
180	1017	0
181	1018	0
182	1019	1
183	1020	-9
184	1021	0
185	1022	0
186	1023	0
187	1024	0
188	1025	0
189	1026	0
190	1027	0
191	1028	0
192	1029	0
193	1030	0
194	1031	0
195	1032	0
196	1034	0
197	1035	0
198	1036	0
199	1039	0
200	1040	1
201	1041	0
202	1042	1
203	1043	0
204	1045	1
205	1046	0
206	1047	-9
207	1048	0
208	1049	0
209	1050	1
210	1051	0
211	1052	0
212	1053	0
213	1054	0
214	1055	1
215	1057	0
216	1058	0
217	1059	1
218	1060	0
219	1061	0
220	1062	0
221	1063	0
222	1064	0
223	1065	-9
224	1066	0
225	1067	1
226	1068	1
227	1069	-9
228	1070	-9
229	1071	0
230	1072	0
231	1073	0
232	1074	0
233	1075	0
234	1076	1
235	1077	0
236	1079	0
237	1081	0
238	1082	1
239	1083	0
240	1084	0
241	1085	0
242	1086	1
243	1087	0
244	1088	0
245	1089	1
246	1090	-9
247	1091	0
248	1092	1
249	1093	0
250	1094	1
251	1095	0
252	1096	0
253	1097	0
254	1098	1
255	1099	1
256	1100	0
257	1101	0
258	1102	0
259	1103	1
260	2001	1
261	2002	0
262	2003	0
263	2004	-9
264	2005	0
265	2006	0
266	2007	0
267	2008	0
268	2009	1
269	2010	-9
270	2012	-9
271	2013	-9
272	2014	0
273	2015	1
274	2016	0
275	2017	0
276	2018	-9
277	2019	-9
278	2020	-9
279	2021	-9
280	2022	0
281	2023	-9
282	2024	0
283	2025	-9
284	2026	1
285	2028	0
286	2029	1
287	2031	-9
288	2033	0
289	2034	0
290	2035	0
291	2039	0
292	2040	0
293	2041	-9
294	2042	-9
295	2043	0
296	2044	0
297	2045	1
298	2046	1
299	2047	0
300	2048	0
301	2050	0
302	2051	-9
303	2052	0
304	2053	0
305	2054	0
306	2056	0
307	2057	0
308	2059	0
309	2060	0
310	2061	0
311	2062	1
312	2063	-9
313	2064	1
314	2065	1
315	2066	1
316	2067	-9
317	2068	0
318	2069	-9
319	2071	0
320	2073	0
321	2075	0
322	2076	1
323	2077	1
324	2079	0
325	2080	-9
326	2081	1
327	2082	1
328	2083	0
329	2084	0
330	2038a	-9
331	2038b	0
332	2049a	0
333	2058a	0
334	2058b	1
335	2072b	1

## Sheet: COV 216
ID	Subject ID	rs2166975
1	5001	0
2	5002	0
3	5003	1
4	5004	1
5	5005	2
6	5006	2
7	5007	0
8	5008	0
9	5009	0
10	5010	-9
11	5011	0
12	5012	0
13	5013	1
14	5014	0
15	5015	0
16	5016	-9
17	5017	1
18	5018	0
19	5019	1
20	5020	0
21	5021	0
22	5022	1
23	5023	1
24	5024	0
25	5025	0
26	5026	0
27	5027	2
28	5028	2
29	5029	1
30	5030	0
31	5031	0
32	5032	1
33	5033	0
34	5034	0
35	5035	0
36	5036	0
37	5037	0
38	5038	0
39	5039	0
40	5040	0
41	5041	1
42	5042	0
43	5043	0
44	5044	2
45	5045	0
46	5046	0
47	5047	0
48	5048	1
49	5049	1
50	5050	0
51	5051	0
52	5052	-9
53	5053	0
54	5054	1
55	5055	1
56	5056	1
57	5057	1
58	5058	0
59	5059	0
60	5060	1
61	5061	0
62	5062	0
63	5063	1
64	5064	0
65	5065	0
66	5066	0
67	5067	0
68	5068	1
69	5069	0
70	5070	0
71	5071	0
72	5072	0
73	5073	1
74	5074	1
75	5075	0
76	5076	0
77	5077	0
78	5078	0
79	5079	0
80	5080	0
81	5081	2
82	5082	-9
83	5083	-9
84	5084	-9
85	5085	-9
86	5086	-9
87	5087	-9
88	5088	-9
89	5089	-9
90	5090	-9
91	5091	-9
92	5092	-9
93	5093	-9
94	5094	-9
95	5095	-9
96	5096	-9
97	5097	0
98	5098	0
99	5099	0
100	5100	1
101	5101	0
102	5102	1
103	5103	0
104	5104	1
105	5105	0
106	5106	1
107	5107	1
108	5108	0
109	5109	0
110	5110	0
111	5111	0
112	5112	0
113	5113	0
114	5114	1
115	5115	0
116	5116	0
117	5117	0
118	5118	1
119	5119	0
120	5120	0
121	5121	0
122	5122	1
123	5123	0
124	5124	0
125	5125	1
126	5126	0
127	5127	0
128	5128	0
129	5129	0
130	5130	2
131	5131	0
132	5132	0
133	5133	2
134	5134	1
135	5135	0
136	5136	0
137	5137	1
138	5138	0
139	5139	1
140	5140	1
141	5141	0
142	5142	0
143	5143	1
144	5144	0
145	5145	2
146	5146	0
147	5147	0
148	5148	0
149	5149	1
150	5150	0
151	5151	0
152	5152	0
153	5153	0
154	5154	0
155	5155	0
156	5156	0
157	5157	1
158	5158	0
159	5159	0
160	5160	0
161	5161	1
162	5162	0
163	5163	0
164	1001	1
165	1002	0
166	1003	0
167	1004	0
168	1005	1
169	1006	1
170	1007	0
171	1008	0
172	1009	0
173	1010	0
174	1011	0
175	1012	0
176	1013	1
177	1014	0
178	1015	0
179	1016	0
180	1017	-9
181	1018	0
182	1019	1
183	1020	0
184	1021	0
185	1022	0
186	1023	0
187	1024	0
188	1025	0
189	1026	0
190	1027	0
191	1028	1
192	1029	1
193	1030	-9
194	1031	0
195	1032	0
196	1034	1
197	1035	0
198	1036	0
199	1039	1
200	1040	0
201	1041	1
202	1042	0
203	1043	0
204	1045	0
205	1046	0
206	1047	1
207	1048	0
208	1049	1
209	1050	0
210	1051	0
211	1052	2
212	1053	1
213	1054	0
214	1055	1
215	1057	0
216	1058	0
217	1059	2
218	1060	0
219	1061	0
220	1062	1
221	1063	1
222	1064	1
223	1065	0
224	1066	1
225	1067	1
226	1068	1
227	1069	1
228	1070	2
229	1071	0
230	1072	1
231	1073	1
232	1074	2
233	1075	0
234	1076	1
235	1077	0
236	1079	1
237	1081	0
238	1082	0
239	1083	0
240	1084	-9
241	1085	0
242	1086	1
243	1087	1
244	1088	0
245	1089	1
246	1090	1
247	1091	0
248	1092	1
249	1093	2
250	1094	0
251	1095	1
252	1096	0
253	1097	0
254	1098	0
255	1099	1
256	1100	0
257	1101	0
258	1102	0
259	1103	1
260	2001	-9
261	2002	0
262	2003	1
263	2004	0
264	2005	0
265	2006	1
266	2007	1
267	2008	0
268	2009	0
269	2010	1
270	2012	0
271	2013	1
272	2014	1
273	2015	0
274	2016	1
275	2017	1
276	2018	1
277	2019	2
278	2020	1
279	2021	0
280	2022	0
281	2023	0
282	2024	1
283	2025	0
284	2026	1
285	2028	1
286	2029	0
287	2031	0
288	2033	0
289	2034	0
290	2035	1
291	2039	0
292	2040	1
293	2041	2
294	2042	0
295	2043	0
296	2044	1
297	2045	0
298	2046	0
299	2047	0
300	2048	0
301	2050	1
302	2051	0
303	2052	1
304	2053	0
305	2054	1
306	2056	1
307	2057	0
308	2059	0
309	2060	0
310	2061	1
311	2062	0
312	2063	0
313	2064	1
314	2065	1
315	2066	0
316	2067	1
317	2068	0
318	2069	-9
319	2071	1
320	2073	0
321	2075	1
322	2076	0
323	2077	0
324	2079	0
325	2080	0
326	2081	0
327	2082	0
328	2083	1
329	2084	0
330	2038a	0
331	2038b	0
332	2049a	1
333	2058a	1
334	2058b	0
335	2072b	0

## Sheet: COV 152
ID	Subject ID	rs1523305
1	5001	-9
2	5002	-9
3	5003	0
4	5004	0
5	5005	0
6	5006	0
7	5007	1
8	5008	-9
9	5009	-9
10	5010	-9
11	5011	1
12	5012	2
13	5013	1
14	5014	0
15	5015	-9
16	5016	-9
17	5017	1
18	5018	2
19	5019	1
20	5020	-9
21	5021	1
22	5022	1
23	5023	0
24	5024	1
25	5025	2
26	5026	2
27	5027	0
28	5028	0
29	5029	1
30	5030	2
31	5031	2
32	5032	0
33	5033	-9
34	5034	1
35	5035	2
36	5036	1
37	5037	1
38	5038	2
39	5039	1
40	5040	1
41	5041	1
42	5042	0
43	5043	1
44	5044	1
45	5045	0
46	5046	0
47	5047	-9
48	5048	1
49	5049	0
50	5050	1
51	5051	1
52	5052	1
53	5053	1
54	5054	0
55	5055	1
56	5056	0
57	5057	1
58	5058	1
59	5059	1
60	5060	0
61	5061	1
62	5062	2
63	5063	1
64	5064	2
65	5065	2
66	5066	0
67	5067	2
68	5068	1
69	5069	0
70	5070	1
71	5071	1
72	5072	2
73	5073	1
74	5074	0
75	5075	1
76	5076	2
77	5077	2
78	5078	2
79	5079	2
80	5080	1
81	5081	0
82	5082	0
83	5083	-9
84	5084	0
85	5085	0
86	5086	0
87	5087	0
88	5088	-9
89	5089	-9
90	5090	-9
91	5091	-9
92	5092	0
93	5093	0
94	5094	-9
95	5095	-9
96	5096	-9
97	5097	2
98	5098	1
99	5099	2
100	5100	0
101	5101	0
102	5102	0
103	5103	1
104	5104	1
105	5105	1
106	5106	2
107	5107	0
108	5108	-9
109	5109	2
110	5110	1
111	5111	2
112	5112	2
113	5113	2
114	5114	0
115	5115	2
116	5116	1
117	5117	2
118	5118	0
119	5119	2
120	5120	2
121	5121	2
122	5122	1
123	5123	2
124	5124	2
125	5125	1
126	5126	1
127	5127	2
128	5128	2
129	5129	2
130	5130	0
131	5131	1
132	5132	0
133	5133	0
134	5134	1
135	5135	1
136	5136	0
137	5137	1
138	5138	2
139	5139	1
140	5140	1
141	5141	1
142	5142	2
143	5143	1
144	5144	1
145	5145	0
146	5146	1
147	5147	1
148	5148	2
149	5149	1
150	5150	0
151	5151	2
152	5152	1
153	5153	2
154	5154	1
155	5155	0
156	5156	2
157	5157	-9
158	5158	2
159	5159	2
160	5160	0
161	5161	0
162	5162	2
163	5163	0
164	1001	-9
165	1002	-9
166	1003	-9
167	1004	-9
168	1005	0
169	1006	-9
170	1007	-9
171	1008	-9
172	1009	0
173	1010	-9
174	1011	0
175	1012	-9
176	1013	0
177	1014	-9
178	1015	-9
179	1016	-9
180	1017	-9
181	1018	0
182	1019	0
183	1020	-9
184	1021	0
185	1022	1
186	1023	-9
187	1024	-9
188	1025	-9
189	1026	1
190	1027	1
191	1028	1
192	1029	0
193	1030	0
194	1031	-9
195	1032	-9
196	1034	0
197	1035	2
198	1036	2
199	1039	0
200	1040	2
201	1041	1
202	1042	1
203	1043	2
204	1045	2
205	1046	2
206	1047	0
207	1048	-9
208	1049	0
209	1050	2
210	1051	2
211	1052	0
212	1053	0
213	1054	1
214	1055	-9
215	1057	1
216	1058	2
217	1059	0
218	1060	2
219	1061	0
220	1062	1
221	1063	1
222	1064	1
223	1065	1
224	1066	1
225	1067	0
226	1068	1
227	1069	0
228	1070	0
229	1071	2
230	1072	1
231	1073	0
232	1074	0
233	1075	2
234	1076	1
235	1077	1
236	1079	0
237	1081	2
238	1082	2
239	1083	2
240	1084	1
241	1085	2
242	1086	1
243	1087	1
244	1088	1
245	1089	1
246	1090	0
247	1091	2
248	1092	1
249	1093	0
250	1094	2
251	1095	1
252	1096	1
253	1097	2
254	1098	0
255	1099	1
256	1100	2
257	1101	-9
258	1102	2
259	1103	1
260	2001	1
261	2002	2
262	2003	1
263	2004	2
264	2005	2
265	2006	0
266	2007	0
267	2008	2
268	2009	2
269	2010	1
270	2012	0
271	2013	1
272	2014	1
273	2015	0
274	2016	1
275	2017	1
276	2018	1
277	2019	0
278	2020	1
279	2021	0
280	2022	2
281	2023	1
282	2024	1
283	2025	1
284	2026	1
285	2028	1
286	2029	2
287	2031	2
288	2033	1
289	2034	2
290	2035	1
291	2039	1
292	2040	1
293	2041	0
294	2042	1
295	2043	0
296	2044	0
297	2045	1
298	2046	2
299	2047	2
300	2048	2
301	2050	1
302	2051	1
303	2052	2
304	2053	2
305	2054	1
306	2056	1
307	2057	2
308	2059	2
309	2060	0
310	2061	1
311	2062	1
312	2063	2
313	2064	1
314	2065	1
315	2066	2
316	2067	0
317	2068	2
318	2069	0
319	2071	0
320	2073	2
321	2075	1
322	2076	1
323	2077	2
324	2079	2
325	2080	2
326	2081	-9
327	2082	1
328	2083	0
329	2084	2
330	2038a	1
331	2038b	1
332	2049a	0
333	2058a	1
334	2058b	1
335	2072b	2

## Sheet: COV 930
ID	Subject ID	rs930655
1	5001	2
2	5002	2
3	5003	1
4	5004	1
5	5005	2
6	5006	2
7	5007	2
8	5008	2
9	5009	2
10	5010	1
11	5011	2
12	5012	2
13	5013	1
14	5014	2
15	5015	2
16	5016	-9
17	5017	1
18	5018	2
19	5019	1
20	5020	-9
21	5021	2
22	5022	1
23	5023	1
24	5024	2
25	5025	2
26	5026	2
27	5027	2
28	5028	2
29	5029	1
30	5030	2
31	5031	2
32	5032	1
33	5033	2
34	5034	2
35	5035	2
36	5036	2
37	5037	2
38	5038	2
39	5039	2
40	5040	2
41	5041	1
42	5042	2
43	5043	2
44	5044	2
45	5045	2
46	5046	2
47	5047	2
48	5048	1
49	5049	1
50	5050	2
51	5051	2
52	5052	2
53	5053	2
54	5054	1
55	5055	1
56	5056	1
57	5057	1
58	5058	2
59	5059	2
60	5060	1
61	5061	2
62	5062	2
63	5063	1
64	5064	2
65	5065	2
66	5066	2
67	5067	2
68	5068	1
69	5069	2
70	5070	2
71	5071	2
72	5072	2
73	5073	1
74	5074	1
75	5075	2
76	5076	2
77	5077	2
78	5078	2
79	5079	2
80	5080	2
81	5081	2
82	5082	-9
83	5083	-9
84	5084	-9
85	5085	-9
86	5086	-9
87	5087	-9
88	5088	-9
89	5089	-9
90	5090	-9
91	5091	-9
92	5092	-9
93	5093	-9
94	5094	-9
95	5095	-9
96	5096	-9
97	5097	2
98	5098	2
99	5099	2
100	5100	1
101	5101	2
102	5102	1
103	5103	2
104	5104	1
105	5105	2
106	5106	1
107	5107	1
108	5108	2
109	5109	2
110	5110	2
111	5111	2
112	5112	2
113	5113	2
114	5114	1
115	5115	2
116	5116	2
117	5117	2
118	5118	1
119	5119	2
120	5120	2
121	5121	2
122	5122	1
123	5123	2
124	5124	2
125	5125	1
126	5126	2
127	5127	2
128	5128	2
129	5129	2
130	5130	2
131	5131	2
132	5132	2
133	5133	2
134	5134	1
135	5135	2
136	5136	2
137	5137	1
138	5138	2
139	5139	1
140	5140	1
141	5141	2
142	5142	2
143	5143	1
144	5144	2
145	5145	2
146	5146	2
147	5147	2
148	5148	2
149	5149	1
150	5150	2
151	5151	2
152	5152	2
153	5153	2
154	5154	2
155	5155	2
156	5156	2
157	5157	1
158	5158	2
159	5159	2
160	5160	2
161	5161	1
162	5162	2
163	5163	2
164	1001	1
165	1002	0
166	1003	0
167	1004	0
168	1005	-9
169	1006	-9
170	1007	0
171	1008	0
172	1009	0
173	1010	0
174	1011	0
175	1012	0
176	1013	1
177	1014	0
178	1015	0
179	1016	-9
180	1017	-9
181	1018	0
182	1019	1
183	1020	-9
184	1021	0
185	1022	-9
186	1023	0
187	1024	0
188	1025	0
189	1026	0
190	1027	0
191	1028	1
192	1029	-9
193	1030	0
194	1031	0
195	1032	-9
196	1034	1
197	1035	0
198	1036	0
199	1039	1
200	1040	0
201	1041	-9
202	1042	0
203	1043	0
204	1045	0
205	1046	0
206	1047	1
207	1048	-9
208	1049	1
209	1050	-9
210	1051	0
211	1052	2
212	1053	1
213	1054	0
214	1055	1
215	1057	0
216	1058	0
217	1059	2
218	1060	0
219	1061	0
220	1062	1
221	1063	1
222	1064	2
223	1065	0
224	1066	1
225	1067	1
226	1068	1
227	1069	1
228	1070	2
229	1071	0
230	1072	1
231	1073	1
232	1074	2
233	1075	0
234	1076	1
235	1077	0
236	1079	1
237	1081	0
238	1082	0
239	1083	-9
240	1084	-9
241	1085	0
242	1086	1
243	1087	1
244	1088	0
245	1089	1
246	1090	1
247	1091	-9
248	1092	1
249	1093	2
250	1094	0
251	1095	-9
252	1096	0
253	1097	-9
254	1098	0
255	1099	1
256	1100	0
257	1101	-9
258	1102	0
259	1103	-9
260	2001	0
261	2002	0
262	2003	1
263	2004	0
264	2005	0
265	2006	1
266	2007	1
267	2008	0
268	2009	0
269	2010	1
270	2012	-9
271	2013	1
272	2014	-9
273	2015	0
274	2016	1
275	2017	1
276	2018	1
277	2019	2
278	2020	1
279	2021	-9
280	2022	0
281	2023	0
282	2024	1
283	2025	0
284	2026	1
285	2028	1
286	2029	0
287	2031	0
288	2033	-9
289	2034	0
290	2035	1
291	2039	0
292	2040	1
293	2041	2
294	2042	0
295	2043	0
296	2044	1
297	2045	0
298	2046	0
299	2047	0
300	2048	0
301	2050	1
302	2051	0
303	2052	1
304	2053	0
305	2054	1
306	2056	1
307	2057	0
308	2059	0
309	2060	0
310	2061	1
311	2062	0
312	2063	-9
313	2064	1
314	2065	1
315	2066	0
316	2067	1
317	2068	0
318	2069	2
319	2071	1
320	2073	0
321	2075	1
322	2076	-9
323	2077	0
324	2079	0
325	2080	-9
326	2081	-9
327	2082	0
328	2083	1
329	2084	-9
330	2038a	0
331	2038b	0
332	2049a	1
333	2058a	1
334	2058b	0
335	2072b	0
